# Supplementary material for: Controlling microbial contamination during hydrolysis of AFEX-pretreated corn stover and switchgrass: effects on hydrolysate composition, microbial response and fermentation
Source: Biotechnol Biofuels. 2015 Nov 14;8:180. doi: 10.1186/s13068-015-0356-2 (PMC4650398; doi:10.1186/s13068-015-0356-2)
Supplement: Supplementary file 2 — 10.1186/s13068-015-0356-2 Average chemical genomic interaction scores for ACSH and ASGH produced by autoclaved (AC) or no-autoclaved (NAC) methods. [file 13068_2015_356_MOESM2_ESM.xlsx]

## Sheet: CG Interaction Scores
Table S2: Average chemcial genomic interaction scores for ACSH and ASGH produced by autoclaved (AC) or no-autoclaved (NAC) methods
Deletion mutant	AC-ACSH	NAC-ACSH	AC-ASGH	NAC-ASGH
HMO1	2.72984	3.26388	3.7028	4.95262
RPL22A	4.0958	3.78523	4.47492	4.71703
RPS16A	5.78405	5.11046	4.86526	4.35834
RPL11B	4.07967	3.88809	4.16093	4.16309
ADE4	1.624	2.86013	2.31885	3.88493
RPS1B	2.56587	2.58285	2.78356	3.84124
ITR1	2.7494	2.78983	3.52814	3.82193
RPL19A	4.1155	3.17593	4.32877	3.72208
HPM1	3.26086	3.42599	3.4983	3.71126
RPS27B	3.14165	3.76852	2.82546	3.70563
ERV41	2.49967	2.54535	3.74666	3.57839
RPS11B	2.57555	2.85579	3.18623	3.57612
RPA14	2.22384	2.40594	2.70799	3.47629
SRB8	0.788709	1.46917	2.50886	3.47426
RPS16B	3.5016	3.25618	3.50306	3.46023
ADE6	0.409297	2.81429	1.90465	3.45591
AAH1	4.34158	3.71566	3.56618	3.4471
BRP1	5.25088	4.5882	4.94347	3.34465
ARC1	5.33443	4.67725	3.10547	3.33338
ELP6	2.65295	2.63567	2.8537	3.32737
JJJ1	2.07826	2.02668	3.42417	3.26658
RPS0A	1.73896	2.02176	2.33459	3.21743
DAL82	1.8739	2.00722	2.52668	3.18166
VTS1	1.09911	1.06232	2.27075	3.17212
RPL6B	2.77337	2.70267	2.91814	3.12354
HIR1	4.26223	4.11822	3.1118	3.09475
SNF4	1.85011	2.56306	3.61207	3.08783
CAN1	5.35729	5.05095	4.16209	3.05624
YDL162C	3.92216	3.17445	1.97436	3.0558
RPL8A	2.47204	2.42004	2.74033	3.05534
TUM1	3.6278	3.47271	3.35013	3.03508
UBP5	3.80246	3.6331	3.54239	3.03001
TWF1	3.74162	3.54539	4.05257	3.00052
YDR344C	1.95698	2.02118	2.67195	2.94268
FKS3	1.46255	2.01992	1.30638	2.89952
UFD4	2.21238	1.8031	2.49823	2.87379
CSM1	2.27721	2.2152	2.75886	2.85889
YEL043W	2.2415	2.12982	2.3078	2.85581
YDR026C	3.25375	2.76873	3.19042	2.84915
YBR090C	2.1353	2.27976	1.92977	2.84853
TIR1	2.20164	1.89264	2.65796	2.84635
OPI6	0.508344	0.452025	1.9468	2.84291
PUF6	3.16732	3.00271	3.27994	2.83312
ZWF1	0.807255	1.47176	2.48802	2.82701
RGD2	4.8913	4.17328	3.76506	2.82489
AHT1	1.44201	2.06392	0.867533	2.81058
SUB1	2.28106	2.40668	2.08163	2.77521
RPL43B	3.08427	2.83852	2.79635	2.77505
SRP40	1.88606	1.89623	2.23573	2.76175
HHT1	3.22331	3.11663	3.14578	2.72246
LEU3	3.79729	3.69031	3.826	2.71912
PIN4	3.20235	3.31039	3.4769	2.71911
MNT2	2.01736	2.04396	1.17547	2.71662
TAE2	2.22568	1.94343	2.23544	2.70856
SKI8	2.05213	1.97718	1.78249	2.70059
TPA1	2.18103	2.62543	2.08094	2.66087
NGL3	2.03445	2.1786	1.53112	2.66072
MPP6	1.95029	1.98298	1.87827	2.6576
YGL159W	2.30816	2.31579	2.2898	2.62219
DBP3	2.27471	2.86852	2.54553	2.62134
RRP6	2.09951	2.19871	2.67862	2.60797
YOL098C	1.9179	2.20514	2.17678	2.60724
SPS4	2.15319	2.07179	2.06554	2.59962
SOP4	2.84064	2.49975	2.52835	2.59747
PHM6	2.61686	2.65258	2.59031	2.58487
RER1	1.37326	1.71445	2.25584	2.57856
GCN1	1.62837	1.65713	3.02436	2.5729
NST1	1.97883	1.95591	2.61624	2.56836
YLR391W	1.27009	1.6864	1.42259	2.55727
APT2	1.40176	1.91754	1.56678	2.5563
HST3	1.10769	1.60675	0.708771	2.55079
YER091C-A	3.7706	3.26806	3.19017	2.54903
NUT1	2.7985	2.43951	3.19209	2.54197
RAD23	1.82639	2.07664	2.3839	2.52983
APA2	2.31572	2.93364	1.93177	2.52656
TOP1	3.07287	3.22904	2.90254	2.52109
MET12	1.49729	2.05481	1.71179	2.51891
TRP2	1.99941	2.09454	2.65799	2.5168
TDA6	3.23705	3.18333	2.85635	2.51513
PEX5	3.78333	3.53454	3.98495	2.51267
ISW1	2.57881	2.45489	2.63962	2.51215
RKM1	2.05687	1.77076	2.03241	2.50581
RPS19B	1.00168	1.55204	1.67889	2.50162
YOR277C	3.1748	2.76831	2.74599	2.49943
YPL039W	2.27897	2.62144	2.51563	2.49662
YBR012C	3.16446	2.95782	2.90111	2.48435
SER1	3.27407	2.97729	2.45049	2.48178
ARR3	2.92137	2.39185	2.75651	2.4708
TEP1	3.3115	2.98309	3.13554	2.46431
PSK2	2.39309	2.16017	2.04294	2.45374
WSC4	5.33381	1.84601	1.45689	2.44946
UBA4	3.01587	2.72904	3.02504	2.43994
RPL24A	1.22053	1.42345	2.33357	2.4386
NPR3	2.98045	2.70214	2.89698	2.4205
YLR402W	1.40609	1.07061	1.63476	2.41883
NCS2	2.48187	2.56694	2.24086	2.41436
GET4	2.79585	2.38419	2.55683	2.41139
PPQ1	4.04992	3.5036	3.32624	2.39518
BUD8	1.35065	1.58262	0.732921	2.39426
THO1	1.75957	1.89031	0.842427	2.38827
YJL007C	2.79792	2.24601	2.80358	2.38518
SNF1	1.48133	1.80225	2.46613	2.38233
RPL21B	2.7574	2.46338	2.54965	2.3805
YOL075C	2.04122	1.943	2.02974	2.37939
YBR225W	1.55839	1.47659	2.18099	2.36666
RPS10A	1.6552	1.67804	2.01813	2.36637
GPH1	2.0524	2.23105	1.90948	2.36431
YJL150W	0.869483	0.895937	1.59126	2.35555
RCO1	0.321375	0.497792	1.41781	2.35243
WHI2	3.28209	3.01787	2.5099	2.34197
AVT6	1.99765	1.89799	1.52344	2.33394
NAS6	2.06312	2.34011	1.99715	2.33285
YLR415C	2.12493	1.94879	2.15306	2.31847
RPL14A	2.37323	2.50881	2.10717	2.31216
CUP9	2.93082	2.81907	1.99265	2.29449
APM2	3.20859	2.8273	2.65686	2.28417
SLG1	2.45449	2.10128	2.2645	2.2799
SKI3	1.47814	1.45133	1.63591	2.27758
LCL3	2.09774	1.90821	1.92715	2.27589
PAU17	1.43969	1.11	2.2105	2.27462
EAR1	2.26033	2.50453	1.7559	2.27328
URA1	3.89803	2.50502	1.90063	2.27182
YOR052C	3.14257	2.99805	2.97538	2.25906
ICS3	1.82925	2.18713	1.81143	2.24326
YPT32	2.38383	2.25691	2.03892	2.23916
HRD1	1.83414	1.80706	1.25403	2.21666
SLX4	2.96873	3.06426	2.45746	2.21657
YML010C-B	1.53007	1.57608	2.06231	2.21538
LEU4	1.68528	1.93661	1.4856	2.21081
OSH6	2.33852	1.83326	2.07975	2.20291
NAB6	1.67604	1.70178	1.07502	2.19682
PRM9	2.80518	2.60286	2.14437	2.18255
DAN1	2.10979	2.02032	1.91322	2.18065
GAT2	0.0998351	0.513069	1.14965	2.18034
RSC2	-0.235363	0.262804	1.96482	2.17041
BPT1	1.19618	1.89577	1.48148	2.16657
RAD57	4.70509	4.97329	3.50675	2.16435
YNL050C	2.99351	2.80075	2.74522	2.15486
IGO1	1.47996	1.26646	2.14787	2.15406
PCK1	2.03991	0.875571	2.12298	2.15336
PPZ1	1.89116	2.64512	1.87582	2.14975
INO4	2.43349	4.59151	2.14946	2.14963
YNL200C	1.81919	2.375	1.65867	2.14722
PML1	2.65478	2.42649	2.02926	2.13965
RPS30B	1.6298	1.35294	1.50402	2.13571
SSA1	1.78587	2.12189	2.20644	2.13117
ALG8	0.376278	0.158783	-0.132717	2.11739
QCR2	4.04252	3.43977	2.11265	2.11672
DPB4	2.58389	2.3655	2.4176	2.1166
YDR018C	3.01906	2.74433	2.58014	2.11454
GCN20	2.15327	1.80769	1.8126	2.10682
DAK2	2.41799	2.30257	1.85449	2.10663
TMN3	2.04179	2.54045	2.15415	2.10235
INP2	2.47529	2.55576	2.40788	2.0991
FLO1	1.55633	1.77836	1.45504	2.0974
PER1	0.496766	0.358307	1.79659	2.09704
RPL16A	3.28378	3.56369	3.05284	2.09678
CMK2	3.06187	3.16044	2.56206	2.08923
YBR226C	1.88876	2.17408	1.99759	2.08835
YOR364W	3.75348	2.57346	2.83577	2.08502
EPT1	2.13717	2.22059	2.24068	2.08097
MBR1	2.03658	1.87521	1.13389	2.07731
APS2	3.18521	3.07603	2.40027	2.07373
HOT1	2.54449	2.09115	2.09052	2.06845
RGC1	0.878566	0.929474	0.911431	2.06712
YEL068C	1.80231	1.96921	1.95725	2.05542
FAR11	1.30787	1.82102	2.30093	2.05208
RPS8A	1.4201	1.4036	1.95349	2.05173
NUR1	1.78381	1.92562	1.34669	2.04795
TMA16	2.62976	2.00612	2.03084	2.04101
EHD3	1.79347	1.93015	1.5296	2.04061
CUE2	2.11547	1.94941	1.16436	2.03979
ERV46	0.988917	0.829574	1.55262	2.03969
SUT1	2.28942	2.13386	1.97292	2.03117
YLR279W	1.99688	1.77474	1.32122	2.02675
YMR085W	1.36362	1.41816	1.51194	2.02565
YAR029W	2.54167	2.26028	2.32861	2.02246
ATO2	1.13472	1.14685	1.253	2.02049
YBR016W	0.802427	1.68778	0.64005	2.01884
RAV2	1.083	0.314769	-0.14461	2.01875
MTC4	2.88804	2.82204	1.97724	2.01761
TED1	2.9503	2.29162	2.494	2.01604
PFA4	1.71953	2.16047	1.61174	2.00945
OLA1	2.13742	1.74875	1.9015	2.00668
YGR025W	1.7672	1.70282	1.61304	2.00444
NTA1	2.49339	2.03378	1.80913	2.00357
YAP1801	3.18266	3.06647	2.4163	2.00347
SCW4	0.894017	1.50945	0.66565	2.00073
ECM5	2.21929	2.44163	2.64332	1.99999
AMN1	0.91586	1.0461	1.37226	1.99829
YIL152W	2.52577	2.37652	2.012	1.99485
KRE1	-0.175717	0.283718	1.32045	1.99371
RPS4B	1.19045	1.05077	2.40283	1.99093
PDR16	1.0227	1.08086	1.06964	1.98891
IRC20	1.08191	1.44174	1.36901	1.98429
TIF2	2.30142	2.28288	2.00416	1.98221
FPS1	0.888344	0.849599	1.09578	1.97763
RHR2	3.40332	3.14078	2.76397	1.97744
YIL058W	2.58358	2.14488	1.64086	1.97099
GIR2	1.40897	1.38266	1.67479	1.97041
YMR144W	3.02554	2.85712	2.56279	1.97005
YDR186C	1.20144	1.07914	1.65119	1.95512
EAF6	1.44311	1.60096	1.71539	1.9516
YFR039C	2.75713	1.87248	2.29196	1.94686
ITR2	3.15352	2.68656	2.2714	1.94433
YPR109W	2.06588	1.90473	1.57317	1.93198
SGS1	1.13564	1.65621	1.1751	1.93179
YGR017W	2.1506	2.31128	1.49535	1.92929
ARF3	1.0961	1.64018	1.49264	1.92857
TRM11	1.04483	1.10255	1.73383	1.92729
POX1	2.85305	2.25572	2.78526	1.92536
ALG12	2.62274	2.37089	1.79605	1.92417
DAL1	2.03547	1.81601	1.85025	1.91407
TGL1	2.04685	1.76398	2.62751	1.90394
YJR124C	2.00808	1.90171	2.46296	1.9011
GLT1	2.58014	2.35034	1.59015	1.89698
GVP36	2.42983	2.33879	1.88197	1.89554
TOM7	1.85209	1.7078	1.8483	1.895
YCK2	1.6931	1.88137	0.777229	1.89367
PDA1	1.13701	1.89517	2.06342	1.89288
NPR1	2.6565	2.30177	2.68128	1.88515
IMA5	2.83734	2.68103	2.46464	1.87902
SNU66	3.147	2.81959	2.87398	1.87878
MTH1	2.26597	2.35831	2.45112	1.87324
YHR180W	0.18697	0.477545	1.10615	1.87286
DSE2	0.860532	0.87973	1.07143	1.87286
SAT4	2.8205	2.86107	2.46564	1.86463
BYE1	0.392012	0.800748	0.813601	1.85975
SKN7	0.850089	0.869864	1.7051	1.85729
EDC1	1.93703	1.34803	1.61678	1.85682
SWT1	2.14388	2.15455	1.59981	1.85527
PIL1	1.25987	1.30014	1.54402	1.85173
YGR283C	1.81416	1.78569	1.68474	1.8473
NHP10	3.85015	3.61812	2.55619	1.8448
UGA2	2.00784	1.61299	1.54849	1.84355
SCP1	1.48732	1.73909	1.74334	1.84295
SBP1	1.84216	1.49284	1.85673	1.8422
SST2	3.83265	3.76011	3.5315	1.83962
YAR1	1.04394	0.879072	2.28368	1.83791
ARN1	3.38176	1.92802	2.06964	1.83244
BCK1	1.45102	1.62055	1.08958	1.83142
YDL011C	1.69056	1.4646	1.69277	1.82971
SKI2	2.41336	2.39276	2.16659	1.8266
MMP1	1.88562	2.16764	1.9076	1.82605
PMT1	0.313695	0.390162	1.84296	1.82548
NOP13	1.43686	1.52901	1.6458	1.82496
AVT5	4.88962	4.13806	3.35348	1.82355
ATS1	0.81281	1.05955	0.803436	1.82258
HIR3	1.64439	2.3165	1.30353	1.81864
SLX8	2.06787	2.73966	2.48757	1.81695
DOM34	0.888704	1.03472	1.09276	1.81516
ARF1	0.37145	0.668862	1.26296	1.81257
YJL043W	0.873354	0.914242	1.60471	1.80869
BCH2	1.91195	1.44434	1.46192	1.80559
VHS1	1.18453	1.21211	0.392994	1.79937
YLR416C	1.55813	1.83488	1.95431	1.79922
SKY1	1.51799	1.48484	1.86386	1.79846
YJR087W	2.52872	2.19078	2.34044	1.79548
ARE1	2.92138	2.87808	1.83073	1.78633
RNH203	2.67069	2.02766	2.43133	1.78599
KSS1	1.88318	1.77089	2.10657	1.78414
YDR387C	1.69142	1.53907	1.68705	1.78227
PAN6	1.49615	1.71122	0.980972	1.78158
YJR107W	0.0129806	0.0534487	0.975852	1.77789
TPK1	1.21162	1.02178	1.76588	1.77554
NTG2	2.24603	2.15823	2.27359	1.77053
YJR128W	3.05601	3.08344	2.78312	1.7701
ASC1	-0.506991	0.646813	1.10827	1.76909
YCR061W	2.31464	1.95105	2.27641	1.76831
GMH1	2.49457	2.32332	1.80331	1.7657
AKR2	2.62644	2.43825	1.61537	1.7635
IDP1	3.82046	1.51093	1.38281	1.75941
ZRT2	1.54851	1.54315	1.68285	1.75859
REI1	0.824111	1.17972	0.490994	1.75663
YBL055C	1.54418	1.85179	1.47011	1.75014
MSB1	3.10209	2.85334	2.58179	1.7464
FUN14	1.47942	1.20284	1.59082	1.74523
CPT1	1.12992	1.40213	0.984673	1.74392
SNC2	1.7223	1.49971	0.929056	1.74271
YNR062C	2.44791	2.40138	2.01006	1.74231
FMP27	2.6447	2.22487	2.17743	1.74184
RPS18B	1.2861	1.46483	0.573655	1.74097
SRB2	-1.28072	0.120417	0.687764	1.72987
YIR044C	1.45708	1.44297	0.898311	1.72914
YFR006W	2.32492	2.38641	2.23756	1.72786
MMT2	2.8057	2.53597	2.71324	1.72609
TCB3	2.89787	2.3635	2.18258	1.72528
YMR221C	2.36581	2.11384	1.50144	1.72431
YPL162C	1.65928	1.19695	0.635148	1.72383
SMY1	0.771354	1.32212	0.799787	1.71306
MTC5	2.93646	2.79588	2.35452	1.7118
SEY1	2.39714	2.34908	2.31704	1.71129
MTC6	2.97962	2.96308	2.18141	1.7111
YFH7	1.96303	2.00956	1.52908	1.70882
TRM10	1.52816	1.64285	1.83213	1.70696
SPO73	1.17314	0.864673	0.785569	1.70667
CHL4	1.04516	0.937218	1.42865	1.70359
YHL008C	3.02478	2.80821	2.46005	1.70242
IPK1	0.391475	1.65067	1.81963	1.69881
RPS28B	0.650259	1.21116	1.08811	1.698
YOR088W	0.732963	1.89007	1.07275	1.69436
SRL4	2.20432	2.05274	1.48422	1.692
YGR045C	2.77841	2.55889	2.17756	1.69144
ECM1	1.60774	1.53902	1.7318	1.69124
HOR2	1.11638	1.42971	1.0098	1.68742
YEL057C	1.19296	1.16903	1.69157	1.68706
PFK2	2.14761	1.89806	1.58882	1.68659
RPS23A	1.12597	1.1716	1.61464	1.6845
PMT2	0.700283	0.25337	0.729866	1.68259
YPR114W	1.81806	1.44883	1.90005	1.68103
LIN1	2.04678	2.27464	1.10985	1.67775
RIM15	0.320682	0.538087	1.55749	1.67744
RPL41A	2.98172	2.6406	1.95024	1.67634
YCL074W	1.3907	1.74393	0.941797	1.67549
YEL014C	1.66016	1.59199	1.2421	1.67533
SGE1	1.14633	0.67171	1.42799	1.67364
YGR182C	0.92447	0.984082	0.854609	1.67293
YDR426C	2.36892	2.30835	1.83738	1.6697
COX14	1.62661	1.33348	0.743897	1.66855
YGR022C	4.85907	4.49323	1.70545	1.66758
TDA4	1.52159	1.48986	0.996648	1.66733
YOR059C	1.4224	1.62917	1.60387	1.66726
LAG1	2.72478	2.84418	2.19679	1.66625
ATG14	1.51656	1.47679	1.08168	1.66536
FLO8	1.3956	1.30683	1.58908	1.66484
HXT10	2.73968	2.25996	2.36761	1.66206
EMI1	0.728416	-0.0577703	2.33522	1.66127
TMA46	1.15257	1.18506	0.799043	1.65691
PUN1	1.83459	2.06328	1.86721	1.65646
YER097W	2.24401	1.75164	2.31705	1.65465
PXA2	2.91473	3.04715	2.49205	1.64886
RRP8	0.59812	0.669521	1.1419	1.6409
REH1	1.42768	1.55283	1.04718	1.63978
RPS26B	1.91815	1.83317	1.34543	1.63966
RDH54	1.4081	1.47757	1.38407	1.63172
DLS1	1.6073	2.35037	1.10375	1.62442
YML020W	1.4928	1.43452	1.41843	1.62179
PLB2	2.0085	1.9444	1.65587	1.61898
SSF1	0.786341	0.710338	1.39414	1.6187
SET2	2.70199	2.0973	2.65721	1.61599
KEX2	-0.331968	0.983843	1.3276	1.61469
YMR196W	1.76419	1.48484	1.24529	1.61424
YLR428C	2.80841	2.44798	1.92369	1.61337
ECM22	0.6918	0.760665	1.2145	1.61306
CSI1	0.670429	1.72423	1.32584	1.6117
YDR290W	1.46873	1.4689	2.00739	1.61016
YEA4	1.48266	1.45806	1.60297	1.60998
YCL075W	1.53954	1.23808	1.99094	1.60898
PDE2	1.49757	1.67418	0.701356	1.60776
YPR170C	2.49055	2.41812	2.40415	1.60594
ALT1	1.5379	1.8019	1.19684	1.60398
ALY1	1.3123	1.13331	1.33878	1.60382
LPP1	0.61277	0.810776	1.86942	1.60248
PMD1	1.73683	1.26378	1.52033	1.6013
FUN19	1.29595	1.39179	1.44399	1.59875
YGL140C	2.13156	2.03224	1.27598	1.59725
YBR141C	1.62354	1.37431	1.80768	1.59329
PEX1	3.01702	2.83484	2.07613	1.59328
PSP1	2.56179	2.3054	2.73654	1.59265
YOL013W-A	2.52956	2.25728	1.6979	1.59261
IKS1	1.17417	1.37297	1.51689	1.58971
FLO10	2.37038	1.8611	1.90471	1.58695
YNR025C	2.43617	1.98399	1.53843	1.58618
SHM2	2.10882	2.00851	2.13804	1.58512
RTT106	2.41196	2.4605	1.92899	1.58333
MAL13	1.47452	1.4335	1.30882	1.58121
BUD2	1.70888	1.47974	0.744427	1.58078
ALK2	5.00166	4.49872	3.2689	1.5781
BPH1	1.19503	1.45782	1.21709	1.57615
PUS5	1.16862	1.10331	1.2323	1.57495
RAS2	1.45483	1.31854	1.83953	1.5745
ACF4	2.58371	2.22357	1.9379	1.57398
PEX2	2.95136	2.88518	2.25795	1.57216
YPL150W	0.403383	1.87868	0.629257	1.57132
SEC22	1.00909	0.885964	2.21168	1.56826
TGL2	2.2819	2.09173	1.76437	1.56807
YER163C	1.89059	1.93398	1.32887	1.56787
OXP1	1.46669	1.41737	1.68363	1.56607
YLL054C	0.918907	1.51357	0.460162	1.56341
RHO4	1.42503	1.40719	0.767312	1.5626
VPS70	2.98824	2.80864	1.6394	1.56229
YJL144W	0.525217	0.676799	0.326717	1.56222
GCR2	0.346111	0.657195	0.575714	1.5601
BRE4	2.65213	2.57617	2.12837	1.55822
GLO2	2.25653	2.31233	2.09483	1.5569
BSC5	2.92655	2.73928	2.23834	1.55575
RPL37A	-0.00400536	-0.545405	0.855639	1.5538
APL1	2.21862	1.93986	1.90422	1.55331
HUB1	0.929031	1.77114	0.747768	1.5514
YJL193W	1.55383	1.5152	1.5202	1.54481
SLM3	3.80647	3.41576	1.80643	1.5422
GET2	0.0273139	0.132782	1.42061	1.54199
DSE1	1.79834	1.80158	0.985052	1.53803
GSC2	3.73444	3.18878	2.53543	1.53579
YJR039W	2.38737	2.22947	1.34973	1.53547
ECM32	2.302	1.83459	2.5458	1.53543
MIR1	0.956668	0.844918	1.08885	1.52684
YGR011W	1.75728	1.66441	1.97132	1.52565
RPS21B	0.524494	0.867842	0.689999	1.52066
NTH1	1.50041	1.06324	1.08919	1.52009
NOP12	0.253285	0.696264	0.83774	1.51984
FRE2	1.47527	1.33193	1.7649	1.51848
LOS1	0.821765	1.28027	0.29426	1.51817
HHF2	2.80552	2.77033	2.66671	1.51561
PYC2	1.42027	1.58558	1.56879	1.51499
YCL022C	2.47876	2.51566	2.07321	1.51177
RPS29A	1.01491	1.13031	1.37976	1.51092
YNL089C	1.90907	1.75479	2.04256	1.51021
TDA3	1.13936	1.49313	1.22209	1.51001
APS3	1.08823	1.94348	1.16763	1.50675
MTC1	-0.296247	0.144323	0.745981	1.50532
BDH2	1.76126	1.6987	1.58967	1.50222
DBF20	0.382096	0.308864	0.979581	1.49971
TSR2	0.820116	0.983257	1.36073	1.4996
CWC27	0.520587	0.999169	-0.423759	1.4983
BAG7	1.26692	1.70893	1.15886	1.49773
NTC20	1.18494	1.50469	1.23295	1.49671
GYP7	2.76801	1.80162	2.26505	1.49637
TAZ1	2.47434	2.1195	2.21327	1.49614
RCE1	0.683952	0.589109	0.983297	1.49403
MSP1	2.48791	2.22735	2.15993	1.48676
PRM5	1.56597	1.71371	1.27668	1.48193
RPL8B	0.512815	0.722123	1.75552	1.4816
CAT5	2.11943	2.39387	1.04058	1.48003
UBP6	2.01005	1.4757	1.66498	1.47971
YFL051C	1.37651	1.35134	1.22662	1.47851
IAH1	1.53856	1.00932	1.3434	1.47612
PIB2	1.10904	1.31857	0.777013	1.47544
SHU1	1.91882	1.74892	2.05935	1.47361
NIT3	2.88322	2.36695	1.83518	1.47318
LSM6	-2.16208	-0.75345	0.207652	1.47279
JJJ2	2.56851	2.53255	2.19877	1.47249
CHS3	2.72237	1.82139	2.11681	1.47206
ECL1	0.541997	0.289263	1.3912	1.47107
YJR098C	1.46795	1.66943	1.4582	1.47106
YOR292C	-0.0394856	0.842889	0.39564	1.47091
SEC66	1.27816	2.66766	1.35134	1.46998
YNL205C	2.35877	2.20795	1.65794	1.46636
YLR125W	0.981005	0.98476	1.54743	1.46625
YIL032C	1.09664	0.787813	1.01342	1.46617
YJL147C	2.21426	2.23092	2.15059	1.46354
MNT3	1.95438	1.85361	1.63379	1.46354
NRK1	1.28155	1.16693	0.521069	1.46333
YDR509W	1.66638	1.64174	1.51511	1.46121
TEF4	1.32887	1.2554	1.28628	1.45718
SOL1	2.57574	2.30669	1.68966	1.45696
QDR3	2.6488	2.17447	1.90126	1.45674
SNT1	2.15994	1.58693	1.58503	1.45611
YIL012W	0.128561	-0.00131088	0.563577	1.45375
HAM1	2.41925	2.10677	1.10253	1.45347
FMP45	1.32877	1.17756	0.742514	1.45164
SRL3	1.95622	1.80636	1.99445	1.45164
COS10	2.42352	2.26196	1.49434	1.44971
SPO13	1.29384	1.55821	0.734049	1.44735
YPL247C	2.25098	2.19138	1.63624	1.44648
RAS1	1.48633	1.86299	1.11616	1.4434
SML1	2.61262	2.24005	2.28694	1.44149
YLH47	0.714299	1.01494	0.761082	1.4414
ATC1	0.618518	0.920334	1.07236	1.44043
YMR155W	1.38801	1.30135	1.31472	1.43942
YOR246C	0.895866	1.38884	0.682411	1.43768
KSP1	0.599028	-0.0928826	1.24015	1.43514
PUT4	0.429831	0.655173	0.957517	1.433
XPT1	1.69659	1.26364	1.14505	1.43178
RPL17B	2.58518	2.6308	2.03319	1.43101
YBR197C	0.0815587	0.428133	0.414129	1.42932
BSD2	0.304773	0.397894	0.321079	1.42846
SAF1	1.64783	1.90954	2.31859	1.42783
SPG1	2.44765	2.05151	1.5194	1.42751
ATG23	2.55911	2.20712	1.95384	1.42622
RIM4	2.17319	2.04205	2.02811	1.42559
YOR268C	2.63664	2.21463	2.06026	1.42361
FYV1	2.44117	2.00985	2.16618	1.42265
RPL33B	1.36042	0.960023	0.625608	1.42039
AGE2	1.53612	1.72233	1.38742	1.4196
YFL012W	0.472111	0.568902	0.491305	1.41907
YLR400W	1.20497	1.50629	1.05825	1.4189
YKL222C	1.79711	1.39663	1.29305	1.41506
SLX5	4.1646	3.87913	1.66948	1.41384
ERP3	1.84229	1.57956	1.74289	1.4136
CSE2	2.30911	2.46457	1.85857	1.40674
MET18	0.298432	0.346795	0.397887	1.40443
SGT2	0.887716	1.03415	1.2343	1.40435
YGR079W	2.04659	1.637	1.88964	1.4023
JEM1	1.16251	1.91174	-0.247445	1.40166
BIO4	2.1549	1.91804	1.32972	1.40107
SPO23	0.201698	0.131242	0.68478	1.39875
OCA1	-0.332921	0.450364	0.0711883	1.39536
NAS2	2.13596	2.00746	1.67002	1.39497
YDR491C	1.23465	1.20184	1.0536	1.39465
XYL2	0.629225	1.06114	1.33027	1.393
ARE2	1.87994	1.70843	1.17389	1.39184
RPL22B	1.06025	1.66094	1.3453	1.38949
ARP1	1.57957	1.42776	1.63887	1.38929
YNL285W	1.38248	1.12742	1.48317	1.38869
RPL29	0.15288	-0.598172	1.49195	1.38613
YBR071W	1.17083	1.24969	1.06812	1.38526
MCH4	1.65692	1.49347	1.95744	1.38348
DUS3	0.782372	0.756025	1.05846	1.38208
COS1	1.00943	2.15341	0.283961	1.38172
MRP8	1.94273	2.15408	1.31954	1.38146
GRE3	1.39018	1.65786	1.69567	1.38102
MMR1	0.497074	0.791804	0.711648	1.37795
RPL42A	1.34238	1.91017	1.37694	1.37748
AXL1	0.378014	-0.152282	0.82087	1.37743
TSL1	1.72741	1.44836	2.09961	1.372
YGR125W	2.49061	2.76525	1.88717	1.37081
FZF1	2.15405	1.66576	2.00391	1.37072
LAC1	1.43219	1.43659	1.74035	1.36996
LOT5	2.14209	2.12489	1.11316	1.36712
LRP1	1.63819	1.7507	0.998377	1.36538
RRI2	1.33543	0.786467	0.806433	1.36492
RPP1A	0.788987	0.201078	1.68457	1.35971
ADE5,7	2.2711	2.18799	0.00907966	1.35801
PRM10	0.828613	0.62686	1.32188	1.35779
COS12	1.05764	1.1826	0.799016	1.35626
YCR022C	0.620599	0.780143	1.46873	1.35383
YJL169W	-0.366261	-0.260879	0.787605	1.35231
SNZ2	2.66634	2.18163	1.62667	1.35139
YLR049C	1.50505	1.47905	1.3019	1.34816
YMR160W	0.960253	1.04179	1.11632	1.34756
PDC5	1.09958	1.13939	1.08661	1.34695
BUD26	0.203418	0.36868	1.44038	1.34334
YCK1	-0.35453	0.466851	0.964808	1.3418
DIA3	2.15333	1.7868	1.57805	1.34156
TAN1	0.515514	0.58423	0.974728	1.3413
PCL8	2.2451	2.03056	1.65279	1.33831
KIP3	1.69101	1.56489	1.84978	1.33426
YJR084W	2.0614	1.82036	1.91199	1.32745
YMR253C	2.18763	2.17755	2.15523	1.32735
XKS1	1.51788	1.51628	0.628774	1.32722
YOL047C	0.775683	0.680929	1.10165	1.32622
INO1	1.34491	1.31709	0.87021	1.32504
MET32	2.05298	2.06957	1.81331	1.3248
YOR325W	2.45256	2.21374	1.19176	1.32244
RPA34	0.874654	0.928812	1.0681	1.32147
BTT1	0.130623	0.446339	1.12165	1.32126
HPA2	1.97453	1.79745	1.46567	1.32029
YDL012C	3.14124	2.88654	1.98191	1.3199
JSN1	0.983562	1.09569	0.967752	1.31921
CAF4	1.88711	1.65363	1.89425	1.3192
PDR15	-0.128575	0.24157	0.704523	1.31825
RPL9B	0.57723	0.332617	0.466487	1.31622
ULI1	1.3281	1.20997	1.57387	1.31374
YLR290C	1.4484	1.23123	0.882632	1.31367
RBG1	0.47864	0.252563	0.851317	1.31344
YMR173W-A	1.21053	1.30028	1.5007	1.31285
YDL086W	1.01526	1.29685	1.07863	1.31171
SFG1	0.860554	0.775344	1.01577	1.30991
PSY3	1.14148	1.5654	0.668489	1.30923
BMH1	1.81317	1.85748	1.01996	1.30872
ATG8	1.50454	1.48276	1.15469	1.30844
HSV2	2.66599	2.6529	2.181	1.30675
TPS3	1.38644	1.03301	0.847896	1.30314
INP52	2.14226	1.64887	1.46765	1.3024
YHR202W	1.42834	1.24448	0.98892	1.30171
MET5	4.14203	3.7394	2.55007	1.30123
YNL171C	-1.37571	-0.922805	0.0611254	1.30083
AMA1	2.03137	1.92245	1.02234	1.29976
YOR055W	1.59913	1.8279	1.89323	1.29869
TMA17	1.66925	1.91276	1.37901	1.29801
KTI12	0.932331	1.05754	0.682328	1.29675
RPI1	-0.301853	-0.157972	0.674529	1.29671
YEL047C	1.33712	1.16005	0.825908	1.29408
SHE9	3.8764	2.98215	1.53878	1.29355
YMR099C	1.1748	1.31371	0.727945	1.29204
ERP1	2.15681	1.48212	1.47567	1.2893
SPE4	0.984531	1.18163	1.05403	1.28537
VAM3	1.38874	1.43441	1.75056	1.28534
SIP2	2.16676	2.00526	1.95776	1.28486
BUL1	2.67245	2.36046	2.1242	1.2779
SSK22	1.15781	1.42769	1.10141	1.27655
SMF3	1.11452	1.42911	1.24747	1.27535
YML013C-A	1.11116	1.64287	2.08086	1.27449
MNR2	1.07589	1.18325	0.966434	1.27346
YDR455C	0.206524	0.732767	0.737568	1.27239
PMC1	0.709198	0.701715	0.681522	1.26964
YIL092W	2.35741	1.91979	2.36405	1.26861
YLR434C	1.24502	0.955374	0.307958	1.26669
YCR102W-A	1.32776	1.20826	0.844155	1.26632
TPO3	0.675626	1.07916	0.968577	1.26452
YDR333C	-0.253899	0.0153163	0.511547	1.26436
YPL073C	2.46434	2.477	2.22324	1.26308
YGR149W	2.17008	3.21185	1.69742	1.26296
ECM23	0.681124	0.866155	0.372649	1.26272
RGM1	1.99686	1.71515	1.45458	1.26041
YHL017W	0.964646	0.575761	0.958729	1.25917
YUR1	2.45535	2.39149	1.86942	1.25806
IME1	0.933784	1.69086	1.51339	1.2577
YKL047W	0.854278	1.71151	1.15076	1.25677
AIM5	1.62593	1.71728	1.19012	1.25639
ECM34	0.928863	0.821106	0.968577	1.25636
HSP31	1.61569	1.62571	0.97615	1.25587
AIM13	2.70422	2.21947	2.5958	1.25397
YDR352W	1.11164	1.50735	0.572474	1.25388
CIN1	1.36146	0.998544	0.801552	1.25183
CIN5	0.716183	0.927029	1.52436	1.25078
ADE1	1.47819	1.64353	1.99831	1.25034
YLR456W	1.88452	1.95314	1.47694	1.24933
SPO11	2.04031	2.0521	1.14247	1.24899
YOR024W	0.194317	0.405813	0.429952	1.24896
YGR250C	1.59823	1.37259	1.78826	1.24892
PTM1	1.72885	1.83276	1.38155	1.24844
STF2	1.09651	1.04621	1.67985	1.24598
LCB4	1.86458	1.74885	1.01825	1.24394
YJR115W	1.95426	1.80291	2.01639	1.24324
GLO1	1.9731	2.11849	1.2109	1.24303
RPS27A	0.263916	0.331609	0.355285	1.24121
BNA7	0.834185	1.12328	0.437665	1.24099
NCL1	0.530514	0.411695	0.882154	1.24016
YER140W	0.620338	0.998135	1.37168	1.23683
MLF3	1.35337	1.20927	1.34697	1.23272
OCA6	-0.222003	0.358804	0.867987	1.23179
WTM2	0.360321	0.585664	0.594864	1.23046
YCR087C-A	0.916375	0.444984	1.24375	1.2301
LYS12	3.01833	3.60754	1.85113	1.22967
YML117W-A	1.19775	0.952943	1.3464	1.22927
SYC1	0.796441	0.765348	1.59299	1.22873
ITC1	1.3921	1.20496	1.25783	1.21753
DSK2	1.38737	1.27975	1.50905	1.21301
CBC2	3.6309	3.88475	1.85561	1.21197
FMP48	1.75358	1.55057	1.28406	1.21121
TMT1	0.594371	1.22245	0.711919	1.20565
PXA1	1.81573	1.72794	1.13719	1.20499
RPL38	0.864464	0.853605	0.885684	1.20381
YGR210C	0.646255	0.775129	1.15587	1.20303
OCA5	-0.792582	-0.27724	-0.31958	1.20217
ISR1	-0.330122	-0.178476	0.732388	1.20141
TMA22	0.945394	1.4714	1.08672	1.20061
MRI1	2.5316	2.45478	1.47356	1.19917
SLZ1	2.57981	1.79885	1.1435	1.1985
PUS2	2.59368	2.63352	1.66004	1.19623
IOC3	1.2032	1.37973	1.11733	1.19612
GUT2	1.11329	1.03886	0.465218	1.19433
FMP33	1.17413	0.949453	0.806175	1.19294
ZIP1	1.97374	2.3939	1.13176	1.19238
YLF2	1.10088	1.10319	1.12656	1.19
YMR306C-A	1.31359	1.21642	1.06876	1.18867
PAC10	1.00094	1.19711	0.577517	1.18819
PTK1	1.27803	1.17943	1.43184	1.1879
YDL144C	0.969737	1.13155	1.39171	1.18388
HHF1	3.51902	3.17716	1.58138	1.18295
MKS1	1.17101	0.208288	0.92713	1.18276
TCO89	3.27571	2.96244	1.88183	1.18066
PEX28	1.87238	1.63982	1.79591	1.1806
GAL1	1.26261	1.25066	1.17456	1.18044
YMR295C	0.343401	0.666873	0.797364	1.17912
HMX1	0.800438	0.877785	1.20801	1.17853
MTQ1	1.21981	1.18748	1.32488	1.17713
TAH1	1.92231	1.32899	0.754913	1.17651
YOR114W	1.63421	1.34035	1.15399	1.17522
YKL133C	0.564344	0.559956	0.860471	1.17512
YNL179C	1.87756	1.64999	1.9397	1.17419
SUE1	0.866167	1.40061	0.508519	1.1732
FET5	0.587295	0.787749	0.571351	1.1715
YGR259C	0.2016	0.48547	0.396977	1.17086
BXI1	1.2648	1.41944	1.26585	1.16985
SNF5	0.038088	0.392173	0.7824	1.16938
YDL134C-A	0.758521	0.550309	1.06314	1.16858
MUD2	0.0163154	0.497062	0.447043	1.16306
VPS60	0.0131745	0.239948	1.34286	1.16137
GUP1	1.15418	1.32744	1.08796	1.15888
YOR343C	0.629903	0.840408	0.534697	1.15769
WSC3	1.58305	1.34487	1.06369	1.15646
MHP1	1.99712	1.83835	1.24545	1.15566
ATP18	0.512391	0.366144	1.92769	1.15195
RPL35B	0.69079	0.716217	1.34382	1.15087
CWC21	1.30563	1.23806	1.20768	1.1508
PEX30	1.26071	1.41961	1.20544	1.15057
SWS2	4.06878	3.28678	1.52478	1.14982
RAD61	1.55165	1.40132	0.840816	1.14827
ATG4	2.05316	2.3891	1.16013	1.14642
MRH1	0.990263	1.14244	1.05041	1.14528
CIS1	1.68013	1.50853	0.710135	1.14357
YHR112C	0.0316308	0.536742	-0.332029	1.1428
EFT1	0.962167	1.25152	0.505365	1.14216
COX10	0.0153488	0.210273	0.807193	1.14155
YOL163W	0.89358	1.31744	0.411209	1.14147
TSA1	0.655841	0.667732	0.125499	1.14054
YHR045W	1.59031	1.65274	1.17227	1.14043
PFS1	1.74317	1.44508	1.26422	1.13612
RPL7B	2.34255	2.06238	1.65956	1.13579
POM152	0.13552	-0.0452902	0.644745	1.1351
YKR040C	0.0277469	0.92238	0.289711	1.13311
VNX1	1.44437	1.1488	0.676609	1.13226
RPL24B	0.284837	0.103523	0.927798	1.13152
YGL152C	1.39688	1.43734	1.30795	1.13105
KAP114	1.72701	1.475	1.17399	1.13073
YBR271W	1.79285	1.69804	1.16684	1.1305
PHR1	0.61247	0.721904	0.695098	1.12893
HLJ1	1.53113	1.37044	0.97104	1.12794
ASG1	0.662958	0.810913	0.338632	1.12407
YOL035C	0.802435	0.629038	0.760489	1.12397
GDE1	0.499774	0.979535	-0.232877	1.12354
NFT1	1.35447	1.19874	0.81864	1.12201
RPN13	1.02678	0.845068	0.322022	1.12153
BAP3	-0.339395	-0.107655	0.237827	1.12099
YNL034W	1.12825	1.25353	1.40588	1.1209
PSO2	1.89878	1.98525	2.57295	1.11967
RRT16	1.23794	0.681332	0.973212	1.11901
RFU1	-0.750909	-0.630746	-0.176661	1.1181
YNL043C	1.79121	2.02976	0.829169	1.11734
EOS1	1.86166	2.31209	2.99234	1.1128
PUF4	4.20005	3.69274	1.94924	1.11249
CLB6	1.01318	1.55157	0.620714	1.11111
RIM1	3.28191	2.41254	0.988107	1.10839
UBP3	-0.199325	0.121655	-0.0515903	1.10755
YGL039W	1.02365	1.57615	1.0759	1.10751
FSH3	0.684212	0.497342	0.760634	1.09995
YNL198C	-0.215592	-0.180694	-0.266702	1.09911
SQS1	1.27389	2.00413	1.31341	1.09874
IRC10	0.404539	0.303429	0.361573	1.09761
YML131W	0.418742	0.97637	0.97838	1.096
TOK1	0.556026	0.724036	0.967168	1.09377
YKL199C	1.66607	1.70865	1.47371	1.08678
SHM1	0.850828	0.953175	1.08367	1.08586
AIM46	2.36268	2.00687	1.93475	1.08212
VEL1	1.79393	0.367306	1.1046	1.08122
AIM25	3.7489	0.904589	0.546411	1.08062
UBS1	0.135181	-0.187998	0.268362	1.07928
KTR7	1.95811	1.53249	0.894181	1.07767
YDR444W	0.268205	1.16769	0.240995	1.0763
YDR269C	1.05391	1.0919	1.523	1.07525
NEW1	1.2392	1.04205	1.93838	1.07371
HAL5	1.97787	1.65104	1.06573	1.07228
ERP5	1.56145	1.3217	1.49639	1.07109
PEX8	1.53136	1.5363	1.37367	1.06952
VPS21	0.911141	1.48083	1.34599	1.06928
DGA1	0.884214	1.10875	0.304127	1.06767
YFL042C	2.60106	1.97992	2.78095	1.0674
YKL162C	1.04815	1.3564	1.01197	1.0668
YPL205C	-0.689037	-0.633155	-0.571115	1.06677
BNA2	1.28434	1.21261	1.22935	1.06476
MEP3	1.14893	0.631917	0.548349	1.06226
FDC1	1.19411	0.932395	0.698458	1.06212
BAT2	0.173195	0.47052	0.407793	1.06096
MFA1	2.2231	2.0832	2.09081	1.06023
ATG10	1.20186	1.1448	0.992541	1.05767
TEF2	0.428372	-0.346095	-0.379136	1.05715
RPS10B	0.740404	0.743851	0.646551	1.0552
YML053C	1.00824	0.394276	0.958756	1.05306
ECT1	3.06101	3.17376	1.38534	1.0497
SPH1	0.293072	0.513124	0.546544	1.04641
AZF1	2.45281	2.22976	1.75583	1.04582
APJ1	1.59174	1.4812	1.56997	1.04538
YKL070W	1.23519	1.29395	1.43539	1.04525
YLL007C	1.95198	1.4641	1.2318	1.03845
ADK2	1.1766	1.34217	1.44527	1.03786
DDR48	2.10418	1.84534	1.78029	1.03413
GAS1	-1.49259	0.51897	-0.880265	1.03401
PHO91	2.10575	2.14316	1.64756	1.03398
DGR2	1.22581	1.26411	1.17355	1.03318
CAF130	0.784031	0.433646	0.379865	1.03175
FAR7	1.54236	1.29047	1.24271	1.03031
YAL004W	1.21637	0.944148	1.03418	1.02523
XBP1	0.335289	0.344382	1.87709	1.02355
MSN1	0.491025	0.852112	1.35229	1.02103
PRS5	0.684247	1.03858	0.602845	1.02087
ADH2	0.953352	0.67967	0.655816	1.02025
YNL092W	0.602772	0.903789	1.09206	1.01906
MCH5	2.17755	2.05784	1.27913	1.01866
VMS1	3.88109	2.82225	2.33539	1.0176
BUB3	0.860632	1.06107	0.196543	1.0164
PIG1	-0.185538	0.331721	0.481933	1.01587
NUP100	2.20096	1.81333	2.17613	1.01586
YOL036W	0.151989	0.382045	0.464556	1.01572
YLR040C	1.57056	1.53695	1.25174	1.0149
ADH4	0.121759	0.810301	0.346215	1.01474
DPB3	0.619157	0.529935	-0.139295	1.01429
MMT1	1.19373	1.54451	1.45145	1.01322
HHY1	0.749836	0.821896	0.862233	1.01189
YND1	0.286773	-0.100905	0.758652	1.01141
RPL19B	2.30038	2.34821	1.2721	1.0095
SNF3	0.181478	0.627075	0.605292	1.00881
ADH6	0.980721	0.85328	0.563908	1.00652
APM4	1.32571	1.06575	1.2641	1.00581
LSM7	-1.69119	-0.53448	0.0500073	1.00577
MBF1	2.61269	2.0607	1.93106	1.00557
SEE1	1.71244	1.67932	1.5493	1.00539
BUD31	-0.841047	1.3756	1.33867	1.00532
YIL001W	0.322666	0.301157	1.35694	1.00521
MSC1	0.844698	0.373398	0.490443	1.00321
MSA2	1.99986	1.72297	1.26294	1.00285
RTC1	0.385171	1.12727	0.0929957	0.999991
MNT4	2.16467	1.89677	1.65725	0.999914
PTC4	2.25803	2.50085	1.68556	0.994836
YIL168W	0.927061	0.81242	1.00789	0.994798
KAR4	1.13616	1.04717	1.36912	0.991782
TNA1	2.00241	1.96732	1.17232	0.991599
MAE1	0.582402	0.666129	0.347264	0.990429
GPM3	0.75829	0.320591	1.1954	0.989732
TDP1	1.65365	1.43864	1.41487	0.989199
YPL199C	1.93498	0.94747	1.42095	0.986657
SPO1	0.0934129	0.376289	0.136265	0.986243
CTT1	1.75845	1.61129	1.815	0.984249
MDY2	0.897286	0.733424	1.04671	0.984085
PIH1	0.555613	1.2934	-0.295162	0.983999
PTR2	1.93463	1.87077	0.944129	0.980493
SAP185	1.00602	1.36647	0.914669	0.980485
YJL119C	0.528119	0.503218	0.631577	0.978291
AVT7	0.994065	0.816931	0.570976	0.974543
ASM4	0.64974	1.13805	0.663418	0.973347
MIC17	0.596968	0.697029	0.571918	0.966883
LSP1	1.5408	1.18975	1.20339	0.966774
BEM3	1.01041	1.40981	0.986286	0.966369
KES1	0.137524	1.01044	0.0105663	0.964969
CHO2	2.30132	2.16313	1.09978	0.964236
IMH1	-0.621039	-0.294164	0.298207	0.96416
ADE2	0.40949	2.13018	1.45313	0.963185
ATP10	-0.102748	-0.570247	1.6318	0.962734
TRX2	2.55109	1.99826	1.85254	0.960528
PPE1	2.05753	1.81573	1.03191	0.958397
YOR131C	-0.0509838	0.261907	0.519947	0.958281
NUP188	0.343113	0.503383	1.5639	0.957352
VPS68	0.540343	0.456914	0.895338	0.957077
MSC2	1.1916	1.39772	1.23089	0.956699
PIN2	1.75902	1.75685	1.29771	0.956659
AIM22	1.72149	2.32525	1.97613	0.953798
SPG5	0.397047	0.491001	1.0214	0.95116
VAC8	1.22704	0.662112	0.709245	0.950613
CNA1	0.889247	1.06995	0.655396	0.950395
YHR182W	2.49	2.32206	2.15252	0.949814
YPL107W	2.04665	1.95416	1.19617	0.949125
NDJ1	1.25644	1.27937	1.35328	0.947586
TRX1	0.865053	0.795846	0.746766	0.946425
YIL166C	1.75791	1.86361	1.78463	0.944797
COQ2	3.47637	3.195	1.92922	0.944643
PMS1	2.01031	1.80861	1.33471	0.943172
SIL1	0.513552	1.13404	0.645042	0.942938
WTM1	1.3715	0.937784	0.739222	0.94111
YOR385W	0.511955	0.259308	1.19099	0.940869
BIO2	1.08207	0.642463	0.720192	0.940735
EXG2	-0.0526227	0.319745	0.258321	0.936725
FRT2	2.02758	1.74511	1.13611	0.93531
BRE1	1.78134	1.05768	1.0899	0.93484
ASK10	2.55431	1.27652	1.87986	0.9335
THI74	0.795615	1.18195	0.865105	0.92959
ATG2	0.461628	0.905169	0.830034	0.92873
MMS2	0.0738466	0.638514	1.14465	0.928437
ABP1	0.928599	0.712867	0.122889	0.928108
MAM1	0.383133	0.346202	0.770896	0.927177
SSK1	3.26042	2.75059	3.1849	0.924364
LYS5	4.70905	4.39674	2.16948	0.923937
PAN2	0.751854	0.584369	1.67227	0.923209
NNT1	0.65915	1.2154	0.689202	0.922677
VPS27	0.723787	0.665442	0.0495594	0.919746
SPO21	1.21619	1.05926	1.61563	0.918873
CMS1	1.04022	1.10896	1.0803	0.913651
YNL190W	1.23038	0.566356	0.59952	0.910816
HIS6	4.21009	3.47134	0.988072	0.907566
RRM3	2.66992	2.42486	1.9203	0.904614
URM1	1.08785	0.917468	0.83303	0.903906
YNL194C	2.41498	1.9992	1.61103	0.903806
ATG13	0.79945	0.850162	1.16579	0.903067
YPR195C	1.27237	0.900253	0.800279	0.901717
YUH1	-0.422435	-0.206269	0.121059	0.900411
PPH22	1.18958	1.30483	0.692889	0.899596
ABM1	1.49329	1.31772	0.867653	0.899245
ARG80	1.37625	1.88894	0.652634	0.899234
SLY41	0.697165	0.0502289	0.624175	0.89831
IMD3	1.18914	1.04141	1.45684	0.898306
GEF1	0.00923866	0.660455	-1.01425	0.897538
YKL202W	2.02216	1.95987	1.06477	0.896544
SEM1	-0.340984	0.330743	-0.0254704	0.896314
YCR016W	0.583735	0.188051	0.866268	0.895611
MSO1	1.50366	1.51809	1.21266	0.893186
YOR062C	-0.139575	-0.531767	-0.213645	0.891346
YBL081W	1.60236	1.10388	0.681218	0.891343
CAD1	1.06079	1.35603	1.12466	0.89106
GAS3	2.50023	2.43668	2.08035	0.890756
YPL225W	2.16614	0.904347	0.684848	0.889791
MDM35	-0.0271974	-0.0387084	1.29624	0.889264
PTP3	0.641338	0.993244	-0.140888	0.888122
CMK1	0.315948	0.183424	-0.340095	0.884429
SWD3	0.979981	1.23079	0.944045	0.883644
YDR249C	1.19685	1.15068	1.32559	0.881995
CEX1	1.31287	1.23605	0.596364	0.881682
HIS7	4.45523	3.71053	2.27532	0.881231
YOL050C	0.574227	0.840197	0.306637	0.879705
YPL257W	0.934481	1.02737	0.52306	0.877643
ITT1	0.483761	0.612806	0.0652306	0.876802
GSP2	2.11481	2.00118	1.79347	0.876566
YNL134C	1.6191	1.55129	1.30235	0.876432
YGR053C	1.01592	1.09229	0.901059	0.876217
TOS6	0.203566	0.0673506	0.527996	0.876121
RIM11	2.03005	2.14229	1.71517	0.87282
PHO8	1.61505	1.1315	1.41005	0.872669
MCT1	1.74951	1.8994	1.21926	0.872288
VID24	0.110672	0.484488	1.03284	0.872213
PBI2	1.63163	1.38672	0.709343	0.871724
ARX1	0.696702	0.90906	0.711679	0.870241
SSP2	2.32559	1.41758	1.70506	0.866157
FRE6	0.209004	0.0340976	0.328313	0.86503
YGR291C	1.12643	1.37045	0.954376	0.862407
PEX32	0.409415	0.975866	1.47923	0.861986
YPT11	0.0115459	0.213335	1.36879	0.861929
YNL115C	0.149352	0.42379	0.304051	0.861381
HSP78	0.805128	1.32617	0.988064	0.860236
SPO19	0.55368	1.12693	0.31866	0.859066
PMA2	0.923169	1.1303	1.08068	0.858101
AIM18	0.957318	0.850662	0.603154	0.856277
YRB30	1.20389	1.78668	0.422116	0.856041
YHR022C	1.19275	1.23929	1.03011	0.853449
MFA2	-0.224131	-0.152379	-0.0887782	0.852781
KTR4	0.101647	0.136107	0.291336	0.85056
UBP11	1.5521	1.24778	1.31986	0.847449
NUP133	-0.56365	0.440407	0.0318471	0.846074
YNL120C	0.784905	0.794718	1.38274	0.845576
FMP37	2.70153	2.46548	1.6273	0.844392
YMD8	1.12442	1.24953	0.755828	0.8439
ERV14	0.115016	-0.213077	0.494212	0.842551
RGA2	0.977596	1.79925	1.11107	0.840493
FMP52	-0.0506743	-0.638499	0.611159	0.839785
IRS4	0.307985	0.355336	0.281732	0.838625
IRE1	0.621947	0.926278	0.606645	0.837014
MEU1	0.410335	0.440408	0.712218	0.834337
YDR095C	1.36341	0.643611	1.10149	0.833595
PDR10	0.256089	0.705207	0.111185	0.832604
GAL3	1.60403	1.78213	1.41105	0.831306
ADH5	0.866326	0.781991	0.554427	0.829547
LIF1	1.03392	1.5567	0.531543	0.828462
IMG2	2.74213	1.92805	0.976196	0.828167
YKL030W	0.0487274	0.302269	0.188611	0.827039
SSK2	0.683043	0.605079	1.54812	0.826715
VPS24	4.63359	3.8723	1.58847	0.826616
APL5	0.963898	0.902659	1.09933	0.825135
RNP1	0.879217	0.709949	0.964815	0.823528
SPO12	1.83603	1.58247	1.38319	0.819117
YKL053W	1.54263	1.68154	1.62537	0.819086
YPR172W	1.52595	1.48211	0.700982	0.814575
DUG1	-0.746775	-0.462954	-0.267556	0.81428
YJL185C	1.83702	1.59741	1.38274	0.814235
YNR066C	2.0397	2.06283	1.33369	0.813291
BTN2	1.52797	1.62822	1.48157	0.812172
RPL26B	1.91891	1.76398	1.56443	0.810523
LAP3	0.381974	0.575872	0.284291	0.809232
YAR028W	0.991786	0.705507	0.5826	0.800661
DOG1	0.370454	0.753265	0.595899	0.7992
DSF2	0.97072	1.18922	1.13631	0.799111
HAP2	1.12415	0.435558	1.17889	0.798942
SLM6	4.4694	3.52507	1.38119	0.796356
MET6	-0.0217158	1.13884	0.703596	0.792578
COY1	0.495207	0.219803	0.601359	0.792198
YGR050C	1.7396	1.60308	1.33168	0.791876
YDR222W	-0.0668157	-0.126431	0.110245	0.791415
YGL117W	0.617865	0.477336	1.27589	0.789471
MRPL50	2.61795	2.49574	1.8043	0.789005
LDB19	0.651446	0.233062	0.61693	0.787487
DIT2	-0.568643	-0.149899	-0.475681	0.786687
VHS3	0.550485	0.133236	0.196673	0.784037
GUF1	1.88568	1.93286	1.42039	0.782963
CRN1	1.96716	1.42267	1.95391	0.777521
AAC1	1.8006	1.78216	1.25589	0.776695
YNL058C	3.34569	3.18	1.84988	0.77627
UBP1	0.596784	-0.00241501	0.610805	0.775396
DNM1	1.46186	0.901191	1.30408	0.774565
YPR123C	2.50709	2.1965	1.79196	0.770177
ZRG8	-0.0374353	0.0887292	0.676227	0.766576
YOR296W	2.45959	2.22673	1.81682	0.766291
MF(ALPHA)2	0.485549	0.479865	0.20521	0.761778
UBX5	-0.491522	0.189204	-0.54552	0.760064
RCY1	0.777707	1.97601	2.1061	0.759427
PAU2	1.01987	0.880306	0.733394	0.759264
ASN1	0.685677	0.729739	0.459921	0.758691
LRO1	2.21258	1.81659	0.921103	0.758666
RPS24A	1.18747	1.13849	0.230211	0.757327
SPO71	0.402847	0.744592	0.410263	0.754248
SKM1	1.55832	1.27618	0.965136	0.753899
SSP1	-0.310386	-0.577457	-0.0366575	0.753421
UBX3	0.194922	-0.133546	0.701457	0.751922
PPN1	0.774166	0.739316	1.37596	0.750233
OPI3	0.539489	-0.119503	0.826588	0.74842
NUP120	0.928065	1.59408	1.0943	0.748201
YLR211C	0.190534	0.349157	-0.108549	0.747761
NMD2	0.540646	0.775107	0.840335	0.747197
HOL1	1.74776	1.45517	1.24081	0.744956
HDA3	0.0870491	-0.539645	-0.14087	0.744746
YOR214C	2.16475	2.47877	1.62222	0.741436
YNL028W	0.309698	0.0583181	0.779923	0.739753
HCM1	0.78831	0.587683	1.33539	0.738678
CYC7	1.59773	1.44805	0.817309	0.735013
SUL1	2.16975	2.19154	1.31915	0.733665
PCP1	3.8234	3.65832	2.21696	0.731634
YHR210C	1.92208	2.01119	1.78204	0.730482
TVP38	1.70222	1.25851	1.49102	0.728494
GPB1	0.942514	1.11389	1.06337	0.727772
YDL177C	0.117459	0.528823	-0.295363	0.726359
HEF3	2.4427	1.7645	1.47917	0.72514
MKT1	0.597811	0.690838	0.486133	0.724833
YJL055W	0.979741	0.660934	0.72255	0.723004
WSC2	0.409364	0.334753	0.386734	0.720596
PSY2	1.03357	1.38006	0.137498	0.719378
CPR8	1.20898	0.723526	1.14521	0.718737
YBR062C	0.283014	0.697301	0.677163	0.716673
PSR1	0.608364	0.317677	0.442519	0.716294
PUT2	0.676745	0.805063	0.634454	0.715913
YER156C	-0.332378	-0.0449363	0.954066	0.715226
THI21	-0.473864	-0.258868	-0.941411	0.714449
ATF1	0.365194	0.288917	-0.0123526	0.709905
SPC2	-0.0593544	0.00654404	0.382459	0.709699
YLR349W	0.423479	0.168852	-0.248802	0.709555
YER079W	0.816308	0.722877	0.838585	0.708773
BST1	1.7754	1.8156	0.797677	0.708549
YEH2	1.15513	0.804812	0.806183	0.70789
LSC1	0.524118	1.14912	0.131226	0.707176
SAS3	-0.0616076	-0.406545	0.140229	0.706729
BER1	-0.451645	0.485268	-0.177713	0.706563
PTC3	1.75548	1.94211	0.968256	0.704881
GRH1	1.30055	1.19045	1.17828	0.703229
IMA1	1.85355	1.86851	1.72207	0.701587
ELG1	2.00365	1.83523	1.61842	0.70009
YHR078W	-0.534675	-0.042655	-0.358493	0.698972
EMP46	0.963538	0.797828	0.940524	0.69713
APC9	0.585338	1.11931	0.0737651	0.697091
UIP3	-0.07473	0.152202	0.573845	0.696595
SLH1	2.33278	1.87655	1.00285	0.693306
PDR5	-0.399601	0.0355011	0.14638	0.692928
PMP3	3.62004	3.40621	1.94839	0.688439
ORM1	1.2702	1.33531	0.18855	0.687688
YML033W	-0.180343	-0.0860033	0.0233315	0.683525
CWP1	0.067825	0.0706779	0.718133	0.682888
ATG34	0.519333	0.225547	0.895735	0.682711
YOL024W	-0.121592	0.223342	0.279926	0.681859
SLM2	2.39239	1.45809	1.29654	0.680968
CRG1	1.18187	0.879216	1.48512	0.680672
MOH1	-0.153001	-0.347553	0.209806	0.680455
YGR137W	2.5491	2.18773	2.48075	0.680197
SCW10	0.374841	0.501782	0.369793	0.679947
NDT80	1.1227	1.0574	0.877123	0.679245
TES1	0.95924	0.623136	0.3921	0.678404
FAP1	0.900449	0.974048	1.1198	0.676751
SUR2	0.0662122	0.203702	-0.184293	0.6743
ORM2	0.297094	1.16893	-1.04858	0.673273
SMP1	1.1563	1.02178	0.395107	0.671834
UGA4	0.528017	0.588869	0.844593	0.671606
RPL41B	2.29552	2.23069	1.13368	0.67058
PAN3	-0.327787	-0.273945	0.165593	0.667127
APN1	-0.0587602	0.0766424	0.215001	0.664035
CMP2	0.811912	0.617484	1.10474	0.663347
YDR015C	-0.0618569	0.179923	0.477259	0.663171
YGR026W	-0.147276	-0.190354	0.104225	0.65826
BUD28	-0.369129	-0.232516	0.299446	0.657028
STP4	0.291425	0.72401	0.358466	0.6554
SAC3	-0.972349	-0.300155	-1.22547	0.655248
SBH2	0.729657	0.498587	0.701422	0.655004
OAF3	1.86548	3.17529	1.79171	0.654487
YMR158C-B	0.131848	0.277851	0.22342	0.651983
YDR134C	0.155608	0.0716823	0.0343734	0.650744
YHR080C	1.097	0.895567	0.679176	0.649868
YBR075W	1.31103	1.2205	1.55138	0.64429
FSF1	1.43243	1.21784	0.982697	0.643751
CHA4	0.842707	1.11458	0.70629	0.64344
MIG1	-1.72113	-1.05729	-0.473942	0.642543
GGA2	0.79201	0.798588	1.05527	0.641098
GTR2	-0.00310918	-0.042426	-1.12815	0.64079
AIM21	0.850596	0.621667	0.837947	0.640163
YLR030W	1.01181	1.07261	0.863769	0.63743
GOT1	0.458041	0.293265	0.280756	0.635519
LCL2	0.225179	-1.06732	-0.549393	0.635291
YDL172C	1.45679	1.46626	0.96696	0.633369
GTT3	-0.817038	-0.73438	-0.125096	0.632339
SFK1	1.33535	1.31484	0.702724	0.630815
YPL066W	-0.426893	-0.045539	-0.426195	0.629729
YGR039W	-0.163277	0.204534	0.430257	0.629667
LEE1	2.01498	1.91134	0.954094	0.627337
TGS1	1.33453	1.42989	1.3145	0.621343
YLR352W	1.57104	1.6865	0.669156	0.620615
YTA6	0.927786	1.47469	0.266823	0.620343
CLB4	-0.0626344	0.436996	-0.766682	0.619212
MDM34	-0.130927	-0.207373	-0.139737	0.618539
IRC25	1.18795	1.80389	1.4713	0.617871
PTC1	2.40571	1.97014	1.50853	0.617611
CCW12	0.206094	-0.0644584	0.445617	0.617175
ECM8	-0.517395	-0.05729	0.152503	0.614023
YTA7	-0.697416	0.00983489	0.402326	0.612568
VBA2	0.421665	-0.486037	0.264617	0.607872
KIN4	1.99668	1.91019	0.397484	0.606925
YKR104W	0.896065	0.538859	0.451382	0.606775
DON1	1.12565	1.03947	1.17591	0.606058
ATP23	0.064057	-0.686233	0.570355	0.60354
YFL034W	-0.186571	-0.37061	0.265536	0.600431
RTG3	0.690899	-0.221918	0.72408	0.599016
TMA20	0.760722	0.269447	0.737954	0.598263
YNL040W	1.29283	0.733439	1.05735	0.594512
GPR1	0.567707	1.3423	-0.496397	0.594045
YDL156W	0.688257	0.810968	0.827569	0.592599
YJR142W	0.558587	0.471413	0.301958	0.591459
CWH41	-0.548895	-0.0814342	0.00953497	0.590655
EMI2	0.656914	0.313088	0.668231	0.588667
DTR1	0.224992	-0.163818	0.671582	0.587614
FAR8	0.459079	0.665274	0.575634	0.587501
YDL176W	-0.122719	0.0289219	0.0784342	0.585855
YER034W	1.35566	1.24652	0.405268	0.584394
YLR122C	1.16115	1.08877	0.987044	0.583414
YGR242W	-0.0594808	0.358746	0.336591	0.583058
FMC1	-0.801765	-0.838493	-0.204461	0.580587
YPR196W	1.8948	1.85409	0.651704	0.580195
YNL208W	1.84737	1.89107	1.22478	0.578692
HMI1	3.801	2.94695	1.39516	0.578039
RPL36A	-0.231015	-0.227761	0.613294	0.576718
POA1	1.41437	1.54351	0.883593	0.575838
YGR168C	1.08243	1.16852	0.976406	0.57549
TMA23	0.793113	0.406189	0.837144	0.574314
ROM2	-0.20573	0.348154	0.264365	0.573573
AAD3	-0.843363	-0.467579	0.685824	0.571824
PDX1	-0.261997	-0.33212	0.439912	0.571279
UIP4	2.08556	1.72108	1.54601	0.571244
FMS1	0.615422	0.56526	-0.348668	0.570682
SSB1	-0.00593478	0.202684	-0.108238	0.570626
YGL214W	-0.707375	-1.31518	-0.0191742	0.570364
YEL020C	-0.189618	-0.640354	0.967894	0.569627
YOL118C	0.0202157	-0.165167	0.112733	0.569051
RPS30A	-0.547321	-0.389353	0.304629	0.567189
STP2	0.821348	0.577275	0.810112	0.565188
LYS2	4.66106	3.64745	2.58901	0.563431
YHR033W	1.06365	0.977141	0.955538	0.56339
YOL029C	3.1197	3.64581	2.92359	0.563076
ADY3	-0.552081	-0.120417	-0.0881828	0.562762
TEC1	1.31776	1.31349	0.836281	0.560931
FMP10	1.37439	1.66828	1.18503	0.56078
NMD4	0.927166	0.521412	0.730632	0.556936
GLC8	1.16168	0.868239	0.756692	0.555553
YCR099C	0.223765	0.662413	-0.37469	0.550657
YPC1	2.03173	2.10479	1.41742	0.549455
IOC2	0.515513	0.626036	0.893731	0.546272
URA10	0.468229	0.253433	0.302741	0.546155
MLH3	0.818825	1.52392	0.736647	0.545428
SRN2	0.572664	0.702352	1.13258	0.545129
DOG2	1.26563	1.26918	1.26377	0.544382
NCS6	0.27384	0.192614	0.0823686	0.543242
RHO5	-0.0759645	-0.354228	0.681076	0.542528
YPL197C	0.277371	0.481336	0.194304	0.541539
YNL024C	-0.379806	-0.586882	0.445365	0.540666
RPL13A	0.256164	0.0802158	0.433519	0.539296
BDF2	1.23805	1.27034	1.55145	0.539239
GDB1	-0.208839	-0.0734268	0.632289	0.538961
YKR041W	0.870613	1.25155	0.210605	0.538062
CLN1	1.1169	1.26232	0.576942	0.53804
AIP1	2.29374	1.96002	1.7072	0.533945
YLR346C	0.930582	1.25321	0.817294	0.533801
AIM17	0.835101	0.662214	0.360941	0.531343
MDH3	0.448326	0.996783	0.941296	0.530411
RPN14	3.59249	3.0315	1.33694	0.530234
RPL26A	0.391646	0.494728	0.932666	0.528426
YLR445W	0.567211	0.399832	0.382345	0.525772
ELP2	-0.0414755	0.4789	0.115337	0.525692
RIM13	-1.11509	-1.08871	-0.603701	0.524834
ULA1	0.352055	0.382333	-0.41584	0.523012
ALG6	-0.790061	-0.402172	0.147657	0.522901
YMR310C	-1.29197	-1.66738	-0.803879	0.522063
IRA2	0.734846	0.555035	-0.917762	0.520369
MRC1	1.35852	1.17956	1.43273	0.519859
YBR238C	1.34632	1.23491	0.551715	0.519205
EFM1	0.140066	0.046256	0.757861	0.516529
RAD1	-0.659472	0.0503614	0.096962	0.514488
VAM7	0.656867	0.246289	0.78389	0.512812
GPA2	1.8406	0.617732	1.32061	0.51194
LRE1	0.186484	0.375284	0.219989	0.511781
WAR1	0.111862	0.17812	0.420127	0.511035
YDR089W	0.84363	0.708723	0.217815	0.51059
YHL044W	1.59262	1.68552	1.25395	0.509598
YDL186W	2.7202	2.56676	2.22944	0.508607
IST3	2.85211	2.77503	2.89385	0.508444
AEP2	-0.772252	-1.16642	0.35822	0.507497
GFD1	0.288697	-0.0417999	0.971365	0.5068
YKL075C	0.851124	0.639706	0.639353	0.506654
YIM1	0.768629	0.786555	0.269507	0.505827
GTS1	0.289144	0.790895	0.47451	0.505816
VAB2	1.09245	0.512209	1.12098	0.50512
YDL233W	0.514713	0.614575	0.266407	0.503515
SET3	0.337068	0.346417	0.186427	0.502931
RMA1	0.268969	1.20468	0.302221	0.50204
TIR2	1.00387	0.802548	0.925115	0.501715
SSD1	0.108538	-0.383279	0.411937	0.49977
PYK2	0.00984485	0.146333	0.144372	0.499123
CRF1	0.237452	0.403861	0.191328	0.499084
VPS13	-0.531079	-0.563819	0.000703699	0.493162
MRP49	0.0904627	-0.389083	0.600315	0.493004
YAR043C	0.667919	0.94584	0.165702	0.491171
AMD2	-0.84273	-0.637636	-0.204317	0.490478
CTI6	1.15883	1.27595	0.423572	0.489828
YGR016W	-0.00776847	0.210997	0.44113	0.488798
ARN2	0.684216	0.542329	0.645688	0.488709
SHE2	1.18802	0.944727	1.19955	0.488653
RPL16B	0.720973	0.205171	-0.779271	0.485014
LSM12	0.678163	0.735895	0.665369	0.483482
YGR273C	1.12329	1.12158	0.842414	0.483386
YBR287W	1.24438	1.00979	0.869739	0.483052
ATE1	2.49471	2.28201	1.05881	0.481185
GEA1	0.223602	0.285807	0.107048	0.48098
YAP1	-0.128627	0.337463	0.904542	0.478762
ALG9	1.0496	1.02266	0.960308	0.477033
AIM9	0.0770538	0.153804	-0.09767	0.474982
SKN1	1.58693	0.358825	0.981637	0.473243
YKL147C	-0.196079	-0.207392	0.111661	0.472978
FAR10	-0.796846	-0.672632	-0.0402066	0.472812
YKL071W	0.38359	0.3376	0.351439	0.471765
POG1	1.89295	1.87984	0.283568	0.471436
HAP3	0.325707	-0.369092	1.34676	0.46877
UBX7	1.7543	1.65953	1.05209	0.467644
AQY2	2.10371	1.48037	1.91465	0.46639
UNG1	1.39948	1.50813	0.929012	0.46531
YER038W-A	0.28737	0.0927735	0.479103	0.463821
KEL1	0.597875	0.217271	1.17609	0.463525
SHG1	0.0904809	-0.0414981	0.652638	0.461427
YLR281C	-0.951168	0.0195618	-0.642122	0.46131
STF1	0.95413	0.712702	0.852109	0.459821
DCR2	0.363907	0.329276	0.381501	0.459011
YPL216W	0.45444	0.650598	0.604379	0.458864
YLR225C	1.55616	1.18136	1.10038	0.458237
YKL023W	-0.352862	0.199938	-0.0471964	0.455496
FMP43	-0.393476	-0.172148	-0.0474114	0.453404
YLR053C	2.57632	1.2059	1.26254	0.453324
OTU2	2.07867	1.44918	1.25151	0.453126
YIL161W	-0.246899	0.146754	0.0532809	0.451824
ALG5	-0.39973	-0.149948	0.0835471	0.451688
YGK3	0.0940779	-0.086254	0.47157	0.451398
TIM13	-0.745219	-0.434891	0.617075	0.449466
JHD1	-0.17406	-0.172514	-0.125606	0.449178
NYV1	1.02662	1.17576	0.85552	0.447403
YNL109W	1.93879	1.45632	0.999319	0.445246
TRP1	4.3601	3.92048	1.35832	0.442258
HXT14	-0.347674	-0.10253	-0.6797	0.441425
YBR099C	0.36124	0.249235	0.496835	0.441322
NTE1	1.24108	1.11517	1.27794	0.441154
YKR070W	0.767073	0.37781	0.36053	0.440443
RAD4	2.26636	2.33727	0.763872	0.438822
YCR090C	-0.454431	-0.363263	-0.351505	0.43849
CNE1	1.86786	2.01164	0.927636	0.437125
RLM1	0.327781	0.499494	-1.11152	0.437085
UBR2	0.874661	0.536692	0.0446909	0.436923
ROG3	-0.794716	-0.212635	0.0932707	0.434797
SNA2	0.258864	0.125236	-0.139786	0.43456
PCL1	0.267934	0.22728	-0.280458	0.434324
VPS4	3.50207	2.78809	1.24907	0.432703
SPI1	1.07198	1.08323	1.29885	0.431996
TOP3	-0.69559	-0.659709	-0.220176	0.431889
AIM32	1.10925	1.04	0.459417	0.430176
YGR237C	-0.174384	-0.0919191	0.267177	0.429282
CUR1	2.41073	1.47575	1.09058	0.424537
CSF1	-0.722967	-0.14475	-0.338763	0.423938
YHR125W	0.582012	0.533905	0.0715926	0.415413
FMP16	1.11721	1.33904	0.61152	0.407452
YBR232C	0.137739	0.205804	-0.137724	0.407434
SNT2	0.434846	0.95487	0.757532	0.406937
UBP16	0.0106419	-0.122854	-0.583679	0.406909
YNL144C	0.201589	0.806708	0.729312	0.406565
SCT1	0.80227	0.980502	0.831027	0.406486
YAL018C	-0.794818	-0.502568	-0.70595	0.406483
YJR129C	1.67639	1.62196	0.744485	0.405963
SMA1	0.103051	-0.0499783	-0.087976	0.40554
SNN1	0.210536	0.111132	-0.677028	0.403266
PAI3	2.41159	1.97115	1.92619	0.403054
MGA2	0.573775	0.315418	0.802048	0.402596
CAT2	0.943197	0.747246	0.817183	0.402062
FKH2	1.42849	1.19983	0.926441	0.400479
YEL023C	0.281694	0.3351	0.185312	0.400351
SGM1	0.800081	0.898866	0.0640709	0.398698
CLG1	1.83875	2.21151	1.13257	0.398616
RPS17B	0.150318	0.09172	0.543633	0.398378
FIT3	-0.646458	0.106201	-0.22893	0.397576
MEP2	0.220861	0.81826	-0.133596	0.396641
YIP3	0.297654	0.50551	-0.0593566	0.396062
YDL241W	1.14366	1.05503	0.983075	0.395742
PIP2	1.83337	1.76381	0.499236	0.395144
SKP2	0.495711	0.0875542	0.604094	0.393955
TRI1	1.09148	0.357733	0.910754	0.39329
GAS2	1.27071	1.11267	1.23994	0.392506
UBC4	-0.397151	-0.584002	0.391698	0.39236
PRM8	0.12948	0.0190884	-0.285855	0.391022
TSR3	-0.217939	-0.218237	0.298543	0.388375
DIE2	-0.849243	-0.898986	-0.0124919	0.384102
ISN1	0.475504	0.458319	0.305451	0.384027
AAC3	0.75788	0.872994	0.644441	0.383853
DLD1	0.450939	0.593718	0.19964	0.382772
YLR460C	1.22154	1.38494	0.78387	0.379387
SUN4	0.518454	0.415904	0.140261	0.377702
YNL226W	0.169362	-0.0785103	0.851966	0.376285
GRR1	-1.28094	-0.781128	-1.85134	0.375907
LYS14	1.94596	1.53724	1.28043	0.375845
WHI5	-0.642352	-0.560839	-0.136659	0.375512
GAL7	0.575995	0.560429	0.085632	0.374014
YDR537C	0.0630934	-0.348418	-0.16257	0.372159
SAC1	-1.494	-0.805529	-0.92439	0.372016
GAL1	3.8887	3.74291	1.7092	0.369985
PCH2	1.05279	0.884057	0.908714	0.368962
ETP1	1.17509	1.22599	1.09156	0.368813
YOR338W	0.719724	-0.960915	0.162053	0.36878
ECM33	0.503864	0.494246	0.0825386	0.367388
FMP23	0.673128	0.858657	-0.126769	0.367256
YER084W	2.02669	1.64726	1.52249	0.367135
YEH1	-0.436088	-0.936247	-0.187225	0.365693
NAT5	1.68819	1.41584	0.411839	0.363747
YFR016C	0.473717	0.617988	0.518818	0.361869
YPS7	0.186573	-0.208617	0.457665	0.361213
RTA1	0.816288	1.29283	0.816819	0.361092
FRE7	1.21255	1.00282	0.517499	0.358117
VMR1	-1.17619	-1.67692	-0.229033	0.357859
CPR5	1.15525	1.11028	0.218623	0.356832
YIL015C-A	0.752344	0.72283	0.309173	0.356334
YLR050C	0.0105219	0.43003	0.317007	0.355951
SLM4	-0.0548057	0.185862	-1.20212	0.355614
PHA2	-1.33541	-1.37904	-0.584142	0.354745
GCV1	4.59705	4.05611	2.01215	0.354524
GID8	0.0628941	0.00712358	0.0640075	0.3541
SAE2	1.27791	1.09496	1.04095	0.353348
SDL1	-0.152874	-0.0229032	0.461834	0.352798
CHD1	-1.99105	-1.62493	-1.35962	0.352598
SMF1	-0.509857	-0.855437	0.393158	0.350144
PAM17	0.78129	0.532448	0.6351	0.346291
CWH43	-0.257368	-0.344017	-0.632407	0.344484
MEH1	-0.177931	0.0328097	-1.09311	0.344082
YKL033W-A	2.23417	2.04495	1.16273	0.343127
YJR015W	-0.453874	-0.115086	-0.475729	0.336738
YLR255C	1.14499	1.46188	1.04881	0.332877
GRX4	0.189194	0.265659	-0.0258371	0.33111
HMT1	1.02559	1.02002	0.909382	0.330568
PEX10	1.17765	1.06546	1.10104	0.32883
YDR474C	-0.16978	0.0774115	-0.608135	0.327392
PAD1	0.275342	0.405713	0.365178	0.326246
YGR015C	0.0133095	-0.149929	-0.165429	0.325548
YMR087W	1.30185	1.17471	1.23053	0.325433
HPT1	0.0460638	0.0488399	-0.308622	0.32485
PAU4	1.46647	1.47248	1.11734	0.323916
YML108W	-0.697941	-0.282371	-0.611067	0.322256
MEK1	-0.110338	-0.518648	0.381819	0.320112
GSM1	-0.148093	-0.429141	-0.76624	0.318658
YHR138C	0.187837	0.189959	-0.0362704	0.318178
RSA3	0.446795	0.555048	-0.240769	0.317258
RFX1	2.40085	2.28834	0.750604	0.31695
YJL182C	0.826601	0.931257	0.194907	0.316198
BUD21	2.19275	2.01228	0.771577	0.316187
FAR3	0.0818306	0.519016	0.139183	0.315819
YBR074W	0.844203	0.774287	0.530377	0.315505
NCA2	1.02176	0.865199	0.458581	0.314601
YML100W-A	-0.548086	-0.275525	0.227979	0.314599
RUD3	-0.520625	-0.552455	0.227329	0.314346
TOS2	0.925694	0.797792	0.952937	0.314232
YLR164W	0.388682	0.541791	0.230506	0.312911
MCH1	1.03871	0.76351	0.802213	0.312407
AST1	0.263623	0.150446	0.146259	0.312217
SNX3	0.228995	0.331896	-0.339514	0.310794
YOR139C	1.00859	0.768766	0.930509	0.309991
FIR1	0.35829	0.043002	0.189928	0.305007
STE3	1.41807	1.21181	1.14785	0.301245
BZZ1	0.556489	0.577152	0.53729	0.300722
LAG2	-0.0800506	0.74591	-0.429985	0.299668
ELO1	0.569804	0.0943232	0.278404	0.293531
YMR209C	1.2442	1.29639	0.665887	0.292725
APM3	0.433731	0.128438	0.593993	0.291702
BAP2	0.14386	-0.318926	1.04753	0.290469
DAL81	0.834913	0.620215	1.34335	0.288106
BDH1	0.92185	0.602273	0.50016	0.285727
YIL028W	0.852268	0.0704874	-0.81375	0.279788
RPS14A	0.248458	-0.0863591	0.542282	0.279027
MVB12	0.451234	0.945803	0.124413	0.27853
YML003W	-0.174781	0.39032	0.0608263	0.278173
ETT1	0.723534	0.540741	0.678155	0.275603
RRT5	-0.682817	-0.731139	-0.125635	0.27527
MON2	-1.38082	-1.50653	-1.19471	0.274981
YEL028W	0.955205	0.844818	0.525165	0.27417
BOP3	-0.777277	-0.745199	-0.40189	0.271752
DPL1	-0.597292	-0.733351	-0.83055	0.271086
ATG12	0.496867	0.400981	-0.249623	0.2684
FSH2	1.18774	1.373	0.295087	0.268387
GPG1	0.736418	1.00095	0.467061	0.26786
THI20	0.334398	0.442898	0.0999332	0.267023
GAL2	1.71328	1.8249	0.595287	0.266615
YJR030C	-0.986895	0.429436	-0.145075	0.264162
UGA1	0.0184886	0.280769	-0.0975467	0.264059
PTH2	0.595037	0.716227	0.441526	0.262308
YDL242W	-0.169148	-0.153415	0.524067	0.260849
RAD5	0.723219	0.293635	0.710393	0.257451
YNR029C	1.30445	1.54245	0.888118	0.256805
YCH1	0.307746	0.326167	0.279001	0.254788
CHZ1	0.181909	-0.150029	0.122858	0.254502
PHO81	-0.28415	-0.193558	0.333843	0.254185
YMC2	-0.780755	-0.844047	-0.284835	0.253105
YDL050C	-0.367039	-0.34528	-0.0381458	0.25265
POL4	0.0281113	-0.464047	-0.359694	0.252261
YGL010W	3.25697	2.56773	1.23705	0.250662
YNL057W	-0.551383	-0.91015	-0.379389	0.249563
HMG1	-0.596989	-0.418299	0.168892	0.249139
YGL242C	-0.799136	-1.019	-0.399779	0.248946
BIO5	0.278909	0.617388	0.0878551	0.24893
CAF120	2.06526	1.12964	1.46608	0.248604
CUP2	-1.25726	-0.828808	-0.434935	0.248472
ENO1	1.72419	1.52264	1.28049	0.247646
FIS1	0.769128	0.460783	0.135803	0.247495
AIM43	1.83087	2.23721	0.550119	0.247214
YNR065C	0.599203	0.779704	0.478331	0.246446
VPS74	0.750308	0.138599	0.975209	0.244492
SGF29	-0.830483	-0.947979	-0.64541	0.244083
YLR072W	1.07308	0.774813	0.63243	0.243453
YPL113C	-0.403153	-0.561777	-0.223215	0.239559
ERG5	0.65924	1.02332	0.672834	0.239483
AGA1	0.679599	0.758243	0.126753	0.23696
PUT1	-0.442297	-0.250301	0.0595595	0.236136
YMR315W	0.265137	-0.0412398	0.4951	0.235849
SHE10	0.411902	-0.187845	0.337852	0.235286
YPL114W	2.39576	2.07617	1.50057	0.234016
YFR056C	-0.111775	0.096499	0.227439	0.232128
DID2	-0.129986	-0.0850791	-0.308332	0.231893
YIL100W	0.263514	#DIV/0!	0.577778	0.230716
SPS2	1.29684	1.0649	0.660413	0.227795
PFA5	-0.364366	-0.00322664	-0.120368	0.226033
APQ12	0.389972	0.752239	0.211615	0.225579
GET1	-1.06268	-0.636738	-0.974186	0.225396
YEL1	1.15853	1.42278	0.808807	0.223784
UBP14	0.701388	0.293765	-0.0534781	0.223488
SAY1	0.0882295	0.355306	-0.79831	0.222845
REV3	-0.417361	-0.388328	-0.688281	0.221455
IES4	0.43615	0.900115	0.832719	0.220561
VPS38	-0.350907	-0.118624	0.314697	0.220156
GDH1	0.650755	-0.470956	0.496185	0.21733
YGL015C	-0.112781	-0.0208138	-0.275807	0.215486
YAP5	-0.166635	0.797037	0.562472	0.215311
MCK1	0.608301	0.733541	-0.391879	0.212836
YOR238W	0.180043	0.332365	-0.498922	0.211427
YMR259C	-0.873338	-1.05662	-0.823031	0.21105
BOP2	0.285223	0.358382	-0.232232	0.210548
YGR226C	0.336009	0.575724	0.242889	0.209049
HST4	0.568726	0.632189	1.04558	0.207498
YJL120W	0.0978065	0.541767	-0.451207	0.206773
PIR3	-0.349541	-0.297129	0.19614	0.205884
YJL160C	1.36426	1.26722	0.855424	0.205433
APN2	-0.0144633	0.107741	0.543758	0.205321
DIA2	-1.1089	-0.233534	0.322816	0.203986
TRM44	-0.205789	-0.510292	0.0500673	0.203786
YPT7	4.38982	3.53308	1.38868	0.203384
MDR1	1.53713	1.83655	0.737371	0.202915
SAW1	1.33603	1.57993	1.05321	0.201484
YGL262W	0.20947	-0.241527	-0.0375594	0.200751
EIS1	-0.173272	-0.254009	0.523805	0.200609
TPO5	-0.0671096	0.372346	-0.295307	0.198575
SMA2	0.269891	0.607332	-0.0379659	0.198244
NOP16	0.50138	-0.0474345	0.206777	0.19571
YDL071C	-1.18941	-0.630485	0.0446186	0.195541
FET4	-1.25814	-0.934305	-0.0163361	0.195265
CIR1	-0.304302	0.0252863	0.0565058	0.194061
SNC1	-0.49526	-0.202465	0.0376243	0.192543
AIM39	-0.112557	-0.272734	0.313481	0.192364
ARG4	3.92886	2.93062	1.67296	0.191397
IST2	-0.369702	-0.0122115	-0.00822629	0.189358
SDS24	1.04657	0.811376	0.49723	0.188132
YER181C	0.790361	0.978404	0.457561	0.187894
YET1	-0.239473	0.0143295	0.50941	0.187649
VBA3	0.709612	0.872194	0.326379	0.185988
YDR010C	-0.144316	0.277675	0.039935	0.185796
FYV8	-0.734799	-0.643108	-0.782877	0.183304
MPH1	1.25058	1.23194	1.35856	0.182861
DCG1	-0.015777	-0.146022	-0.421768	0.182488
CCW14	0.646657	0.390876	0.151166	0.182168
MSC3	0.393977	0.263876	0.274159	0.181691
YLR063W	1.42136	0.821221	1.46657	0.181603
ECM30	1.59442	1.66005	0.960918	0.18113
DUR1,2	-0.400377	-0.187894	-0.237567	0.180643
ECM38	-0.32471	0.0330035	-0.0321205	0.179507
IME2	0.444531	0.656234	-0.0733832	0.178931
YJL215C	0.425503	0.17262	0.182904	0.178364
FMP32	0.301277	0.12407	0.0133573	0.177073
AZR1	0.222588	-0.0251966	0.525272	0.176438
ACK1	0.0459608	0.443631	0.28025	0.176011
YOL131W	-0.10683	-0.498495	0.698498	0.17448
YHL045W	1.07351	1.09801	1.0535	0.173604
YFL043C	1.51418	2.34282	0.949798	0.173086
AFG1	-0.177997	-0.0388277	-0.300657	0.169624
YIL108W	-0.269209	-0.0283647	0.0949756	0.169174
SDP1	1.08144	-0.589559	-0.351802	0.169069
UBC11	0.691032	0.489267	0.346168	0.168748
YBL096C	-0.620736	-0.907957	-0.291261	0.166086
ARG2	4.61729	3.89424	1.14151	0.165615
IES1	0.375345	0.297875	-0.0914112	0.165559
INP54	-0.439468	-0.44655	-0.235466	0.163629
SPE1	-0.711295	-0.198062	-0.744359	0.163612
IZH4	1.42839	1.29757	-0.0554547	0.160144
STB2	-0.240804	-0.285317	0.276134	0.158862
PEX25	-0.157079	0.197817	0.0750189	0.158162
YPT10	0.120476	0.106739	-0.0106632	0.155429
LOT6	-0.233165	-0.44008	-0.135938	0.154651
TAX4	-0.105677	-0.569758	-0.00915203	0.154506
YPR039W	-0.719365	-0.953757	0.0389712	0.154339
YCL012W	0.791798	0.543998	0.197785	0.154201
HIS3	-0.027581	-0.00882582	0.192988	0.153681
YBR220C	1.27484	-1.39615	-0.696521	0.153552
YKL123W	1.22034	1.28966	1.12319	0.152089
YMR111C	0.7407	0.833894	0.341106	0.151164
YBP1	1.10037	1.46901	0.420059	0.150952
OAR1	-0.624742	-1.44573	0.176475	0.150561
IRC13	-0.36366	-0.108395	0.529395	0.149987
UBC8	0.0948354	0.0944762	1.00265	0.149457
CAC2	0.419339	0.751871	0.0161902	0.14794
DDI3	0.027279	0.0738836	0.381599	0.14718
TPM2	-0.191733	-0.396399	-0.298927	0.146783
YDL211C	-0.263004	-0.00838408	0.0629528	0.145142
GTT2	0.495982	0.368256	-0.147538	0.144128
SMM1	-1.25244	-1.43066	-0.45891	0.142301
RNR3	0.151255	0.444806	0.189354	0.142067
SSP120	0.281717	0.462395	0.223063	0.141898
SSF2	-0.690745	-0.410056	-1.08854	0.1396
YBR137W	-0.426747	-0.350472	-0.622972	0.135287
ALD2	-0.511363	-0.034516	0.384851	0.131554
YNR005C	-0.507089	-0.277313	0.0244642	0.131275
STL1	0.0257638	0.0680659	0.895181	0.130953
ALY2	0.31042	0.171132	0.859942	0.127972
ERC1	0.853922	0.455101	0.769671	0.127535
GLC3	0.582947	1.36208	-0.536224	0.127493
ATG9	0.264733	0.697632	0.392391	0.126983
RPS21A	-0.0982689	0.0608247	0.0603511	0.126445
USV1	0.334948	1.11259	-1.24615	0.126039
GYP8	0.784801	0.558182	0.736763	0.125481
TOS3	-0.43643	-0.877162	-0.267623	0.125142
YLL047W	0.0450893	0.0769105	-0.404853	0.123919
KRE27	-0.585393	-0.421976	-1.09298	0.123417
YIR016W	1.13965	1.09945	0.533504	0.122252
LIA1	2.24619	1.70816	1.11072	0.12211
AIM29	0.198737	0.0291934	-0.870398	0.121147
TOD6	-0.950816	-0.803304	-0.587523	0.120076
PDR8	-0.0601377	-0.230853	0.898578	0.119231
YOR309C	2.52846	2.34924	1.95907	0.118918
MET14	-0.0388072	-0.000284581	0.777619	0.118198
GLO4	-0.643218	-0.427246	-0.0543605	0.117241
YNG1	0.159552	0.0474017	-0.276977	0.116413
PIB1	-1.00464	-0.650921	-0.997939	0.116265
AST2	-0.801937	-0.541564	-0.247298	0.115903
BNI5	-0.732678	-0.905441	-0.244878	0.115323
RAD27	-0.28475	-0.17326	-0.293963	0.114122
MDL1	0.290218	0.355175	-0.0139894	0.113005
YPL185W	0.0607114	0.223857	-0.400187	0.112858
YCL023C	1.28207	1.53643	-0.255101	0.11048
YIL089W	0.354755	0.772749	0.230228	0.109169
GAT1	-0.168274	-0.0772135	-0.179785	0.108094
YPS5	-0.59879	-1.00535	-0.393649	0.107775
RTT103	-0.0256957	-0.402846	-0.673094	0.107687
SED4	0.265217	-0.372347	0.113197	0.106258
YOR240W	0.0185394	-0.195596	-0.382234	0.105291
SUC2	-0.38692	-0.441301	-0.135266	0.102497
LIP2	3.30845	3.18741	1.37691	0.102479
TOF1	3.83545	3.42707	1.42054	0.1015
PHO13	-0.855299	-0.656042	-0.726237	0.101014
YOL092W	0.641341	0.0643316	0.236947	0.100931
OYE3	2.01297	1.85277	1.26058	0.100544
YIL163C	-0.209668	-0.17891	0.080304	0.0982907
YML037C	0.371954	0.610238	0.6829	0.0974128
YER087C-A	-0.706684	-0.674813	-0.613348	0.0959683
ANT1	-0.398525	-0.541633	0.0182336	0.095279
CLB1	0.222614	0.240507	0.431802	0.0949038
YMR193C-A	0.713658	0.885654	0.324486	0.0948724
NUP170	-0.402584	0.0294183	-0.435076	0.0948155
ECM29	0.993946	1.07207	0.638402	0.0941098
DUR3	-0.210142	-0.368623	0.262555	0.0940833
ATG29	0.938691	1.22206	0.621668	0.0936707
YCR043C	-0.555252	-0.86383	0.0349865	0.092244
PRM2	0.755871	0.751187	0.54225	0.0913552
FEN1	0.637527	-0.173424	1.28211	0.0898176
YAL058C-A	0.39454	0.246364	-0.122048	0.0896192
CST9	1.05475	0.949539	0.57438	0.0882645
GPD2	0.60719	0.817542	0.156663	0.0868375
ZRG17	0.462058	-0.993743	-0.862002	0.086714
RRI1	0.15571	-0.488469	0.357079	0.0865479
YGR111W	1.54994	1.43563	1.02897	0.0846154
GBP2	-0.293148	-0.0607318	0.267085	0.0836529
YEF1	-0.456315	-0.548623	-0.0510378	0.0831848
SWP82	0.924779	0.721782	0.879287	0.0830931
AFR1	-0.234523	0.0982732	-0.115674	0.0817893
YNL193W	-0.185077	0.434774	0.130959	0.0793896
YDR445C	0.577834	0.899382	0.67773	0.078893
GLG1	0.825447	0.64734	1.04524	0.077239
SGN1	-1.57489	-1.67299	-0.471039	0.0757141
RUP1	0.965605	0.644224	0.226638	0.0756177
ECM31	-0.120727	-0.526584	0.0320356	0.0755935
RRT8	-0.5107	-0.289702	0.470277	0.0755146
YAR047C	-1.06884	-0.523961	-0.231967	0.075223
RDR1	0.193381	-0.19508	0.456395	0.0733036
MLP2	0.350753	0.057437	-0.586422	0.0724668
YCR049C	-0.799492	-0.804435	-0.409698	0.0721198
YIR035C	-0.914807	-1.06489	-0.462694	0.0707723
NNF2	2.95318	2.67799	2.21453	0.0706199
THI22	0.540833	0.552068	-0.00767555	0.0675058
EMC6	-0.189495	-0.0368446	-0.0341863	0.0671479
YCL013W	-0.696287	-1.22174	-0.627249	0.067063
YIL077C	0.0455782	-0.0498026	0.078556	0.0660097
PAR32	1.03615	1.12981	0.418819	0.0657662
POC4	0.723879	0.80384	-0.527482	0.0657408
PHO3	0.218195	0.468265	-0.126576	0.0647225
IZH1	-0.735991	-0.958113	-0.434881	0.0646757
CLN3	-1.03982	-0.753922	-0.0768489	0.0643457
CPS1	1.51545	1.33069	0.247089	0.0627914
ECM14	-0.978483	-1.13971	-0.0904786	0.06116
TIM18	-1.48986	-0.915401	0.32584	0.0606201
AUS1	-0.246699	0.0921549	-0.144229	0.0594653
YDR157W	-0.487538	-0.132372	-0.579758	0.0587021
DBP7	0.0983399	0.508698	-0.468557	0.0583072
RPL40A	-0.00657727	0.276938	0.356078	0.0580305
KDX1	-0.304725	-0.0800503	-0.215313	0.0570866
RMD1	2.92114	2.17848	1.83775	0.0530019
MPD2	1.22678	0.953759	0.577406	0.0510014
YDR210W	-0.503191	-0.195494	-0.191849	0.0487193
CUE4	-0.740409	-0.862617	-0.329095	0.0459667
TIR4	-1.47185	-1.3563	-0.644764	0.0448659
SWM2	-0.891164	-0.697783	-0.978102	0.0445128
SOK1	3.62596	3.71157	1.36801	0.0435835
MF(ALPHA)1	-0.354972	-0.0928979	-0.0205634	0.0434444
HST2	0.579082	-0.510065	0.278517	0.041109
CPR4	-0.664169	-0.627236	-0.305609	0.0402888
ILM1	-0.249827	-0.265202	-0.357189	0.038115
YLR444C	0.0925578	0.536233	0.379223	0.0379983
YMR141C	0.671719	0.73211	0.185823	0.037895
SFH5	-0.862067	-0.850415	0.057308	0.0376797
CYB5	0.847842	1.15594	0.315036	0.0373326
YPL245W	0.232251	0.271598	0.324163	0.0350472
FRE8	-1.62678	-1.31625	-0.777248	0.0335288
APE2	0.21549	0.291499	0.516139	0.0312838
GOS1	-1.09379	-1.05184	-0.196776	0.0310909
HHT2	0.337779	0.328797	0.515887	0.0295157
TRM1	0.00976326	0.682455	-2.1897	0.0292832
DAL3	0.0446061	-0.0343089	-0.187217	0.0289698
MAP2	-0.0610534	-0.137056	0.0238227	0.0279574
MRPL44	0.773457	0.801539	0.832656	0.0260639
SPO22	0.822474	0.379442	0.462954	0.0255868
SMY2	0.130502	-0.679804	-1.18748	0.0250933
YML119W	0.346498	0.352424	0.337124	0.0247581
EST3	-1.16189	-0.141501	-0.446296	0.0244642
DMA1	0.141255	-0.210418	1.25832	0.0242001
IGD1	-1.17718	-1.10119	-0.251889	0.0234239
ANS1	1.1258	0.937202	0.370633	0.0224816
EPS1	2.09517	0.249577	1.2788	0.0212398
YPL229W	0.318365	-0.116332	0.133892	0.020342
ATF2	-0.366537	-0.370913	-0.172461	0.018844
YDR306C	0.27484	0.514574	0.0826948	0.0175787
CHS7	-0.288117	-0.724263	-0.735126	0.0167432
YGR127W	-1.02857	-1.09804	-0.622709	0.0166573
SSA3	0.265691	0.0998002	0.164914	0.0155203
WWM1	0.139809	0.393919	-0.156563	0.0154906
APP1	-0.703038	-0.733858	-0.303079	0.0148312
YER184C	0.0336837	-0.427571	0.563094	0.0147048
KCC4	1.85967	1.23416	1.53147	0.0107078
PYC1	0.201354	0.440782	-0.351906	0.0103199
YBL070C	-0.876183	-0.721046	-1.32998	0.00978576
APM1	-0.808116	-0.462205	-0.524644	0.00929163
REV7	-0.866026	-0.612841	0.113596	0.00732424
ROD1	0.0661629	-0.405203	-0.124943	0.00693905
PEF1	0.311438	0.0848268	-0.00569048	0.00676085
YBL028C	0.0749794	0.0169713	0.0876174	0.00673022
COS6	0.17018	0.203869	0.162675	0.00467594
SEF1	0.883647	0.950613	0.112506	0.00464139
YNR063W	0.0403794	-0.233578	-0.536131	0.00430784
RPL34A	-0.174697	0.298454	-0.867242	0.00429894
HYR1	0.984273	0.741593	0.850573	0.00404213
BAS1	0.00715453	0.229633	-0.000284357	0.00398018
AHA1	-0.446663	-0.488942	-0.357679	0.00286507
PET8	1.87728	1.4796	0.923358	0.00275419
PSR2	-1.14299	-0.712267	-0.39107	0.00234267
KXD1	-0.274849	-0.358368	-0.485988	0.00172331
PUT3	-0.750259	-0.931109	-0.342211	0.000105374
YFL013W-A	0.935881	0.964885	0.268193	-0.000419105
MRS4	-0.873335	-0.896596	-0.564186	-0.000758447
TAE1	1.06621	1.19223	0.238934	-0.00143278
DLD3	0.0195988	-0.085881	0.335291	-0.00182912
NTH2	3.03951	2.45502	0.538321	-0.00219014
SCY1	-0.351528	0.0658717	0.61806	-0.00393065
YBR277C	-0.647208	-0.625671	0.382128	-0.00432906
TUS1	-0.482429	-0.380813	-0.476317	-0.00543623
PRM1	0.243881	-0.261181	0.751733	-0.00569368
ASF1	-0.996546	-0.776036	0.384823	-0.00578605
YEA6	-0.193511	0.44976	1.01931	-0.00587917
PUS6	-0.792324	-0.488504	0.262788	-0.00756606
HMS2	-0.0604401	-0.283471	-0.247908	-0.00791365
COG7	4.42549	4.00192	2.35552	-0.00875169
FRT1	-0.225157	0.0919429	-0.108717	-0.0108522
IRC7	0.38652	0.143111	0.0243116	-0.0111382
NUP42	-1.06061	-0.627931	0.00360221	-0.0128269
UPF3	0.137536	0.18107	-0.156716	-0.0131461
YNL035C	0.848346	0.810383	0.480045	-0.014318
MPD1	-0.580765	-0.154657	-0.173237	-0.0145936
YLR001C	0.575206	0.617169	0.671023	-0.0167594
GIP3	0.364294	0.147154	-0.174994	-0.0179154
YAR040C	0.107907	0.0675358	-0.188443	-0.0179872
LAT1	-1.41758	-1.22759	-0.865567	-0.0202144
MLH1	0.265584	-0.0253574	-0.0253056	-0.0206157
NIF3	0.909412	0.927924	1.03414	-0.0221331
SFT2	1.53989	1.32674	0.291323	-0.0234529
YGL108C	-1.64403	-1.56401	-1.02187	-0.0240614
TCA17	-0.554418	-0.390588	-0.379397	-0.0245555
SER2	-0.774124	-0.19612	-0.421199	-0.0256406
RHO2	-0.508691	-0.627758	-0.329315	-0.0258859
PAM1	0.0340753	0.0355893	-0.141783	-0.0281057
GSY2	1.46098	1.30038	0.685776	-0.0292752
RKM5	-0.831768	-1.07366	-0.633055	-0.0294876
THI7	-0.452275	-0.387224	0.0279499	-0.0307595
THI2	0.394996	0.410014	-0.428944	-0.0310509
DAP2	0.20841	0.16825	0.0766914	-0.0320867
GRX2	-0.327324	-1.14754	-0.944033	-0.0322872
LEU1	3.55644	3.90155	1.1403	-0.0328035
DOA1	0.302515	-0.0738423	0.0743755	-0.0377397
YNL022C	0.770273	0.947547	0.814744	-0.0381934
NPP2	-0.412499	-0.632464	0.171792	-0.0391172
YLL017W	-0.543086	-0.59277	-0.751973	-0.0393256
VAC14	-0.856813	0.202947	-0.884555	-0.0411951
YMR304C-A	-0.800664	-1.12634	-0.951813	-0.0418483
DAL5	-0.290221	-0.515155	0.0565011	-0.041905
PSD2	0.468746	0.614396	0.206248	-0.0419942
BUD4	-0.371823	-0.0740908	-0.125972	-0.0425708
TRS33	0.698011	0.170971	-0.249331	-0.0429872
CHA1	0.0380353	0.0702716	-0.787889	-0.0434409
SVS1	-0.0303687	-0.00779367	-0.0233399	-0.0453629
OSW1	0.773821	0.627245	0.0701974	-0.0453794
SLX1	0.110104	0.199263	0.128102	-0.0471325
SCS22	0.707416	0.536795	0.422304	-0.0476849
PFK26	-0.17313	-0.0762858	-0.459296	-0.049243
YAT1	-0.612573	-0.702559	-0.913098	-0.0501859
SRX1	1.0675	1.14865	0.789621	-0.0509486
YNL228W	-0.84723	-0.793847	-0.0826305	-0.0512271
RRD2	-0.127874	1.19545	-0.97579	-0.0521029
CSH1	-0.584408	-0.7181	-0.488149	-0.052809
YLR171W	-1.90431	-1.16314	-0.638219	-0.0529521
SNG1	-1.88897	-1.50572	-0.760849	-0.0529798
VPS9	0.0506163	-0.14753	-0.433499	-0.0538875
YFL006W	-0.496498	-0.676512	-0.69263	-0.0546169
YMR252C	0.648388	0.561295	-0.085918	-0.0546955
PRK1	-0.493022	-0.810729	-0.730451	-0.0556587
REE1	-0.214128	-0.443579	-0.79368	-0.0556901
HXT12	-0.536342	-0.219845	-0.0468904	-0.05583
YIA6	0.449313	0.200462	0.28531	-0.0563466
SNO2	0.504271	-0.14775	0.712495	-0.056472
YGR269W	-1.4432	-1.30498	-1.28818	-0.0564868
MND2	-0.695835	-0.297634	-0.728585	-0.0569711
PNP1	1.02654	1.27717	-0.0770726	-0.0587752
FAU1	0.136801	-0.287605	-0.322405	-0.058814
YJR008W	-0.294226	-0.342488	-0.356511	-0.0590769
LGE1	-1.1512	0.288938	-0.817694	-0.0613131
BIT61	-0.0225697	-0.103177	0.44724	-0.0617002
YML058C-A	0.226672	-0.0591922	0.367941	-0.062551
DMC1	1.88361	1.68006	1.18975	-0.062592
GCV2	-0.255045	-0.316831	-0.467538	-0.0632306
MEP1	-0.723099	-0.90865	-0.222154	-0.0632547
YIH1	0.209916	-0.087004	0.204388	-0.0646672
FMP25	-0.0364774	-0.207944	-0.217845	-0.0659583
YNL217W	1.15872	1.15827	0.585554	-0.0664784
COT1	0.0226786	0.117802	0.324243	-0.0675409
YFL032W	-0.551298	-0.889391	-0.101768	-0.0678351
YLR169W	-0.937497	-0.163153	-0.588913	-0.0680361
HAT1	-0.367212	-0.578073	0.433661	-0.0687173
AIM11	-0.197732	-0.446382	0.252677	-0.0700355
APS1	-1.51586	-1.10395	-0.922095	-0.0700403
PCA1	-0.594408	-0.382596	-0.559006	-0.0711784
RCR1	3.04898	2.95789	0.503788	-0.0719244
VID22	-1.03404	-0.665916	-0.573397	-0.0737154
REV1	0.331997	0.304513	-0.0991454	-0.0747815
DOT5	0.0154459	-0.00399534	-0.229959	-0.0759748
TRR2	-0.694705	-0.700999	-0.0532322	-0.0791993
JHD2	-0.406033	-0.91567	-0.460351	-0.0794851
YDR541C	-0.411537	-0.311451	-0.336859	-0.0797953
VPS63	-2.07557	-2.42271	-1.0277	-0.0806206
YEL008W	-1.09222	-1.09019	-0.757689	-0.0809545
NFI1	-0.786114	-0.734907	0.29978	-0.0832289
YGR071C	-1.27655	-0.332592	-0.769042	-0.0834977
TDA1	0.0543797	0.103668	0.0367089	-0.0837424
SKI7	-0.860477	-2.91293	-0.503003	-0.0876192
ARO9	0.0933903	-0.0731232	0.0879198	-0.0876647
NAP1	0.556622	0.378627	-0.23819	-0.0902958
SLF1	-0.86704	-0.585002	-0.318543	-0.0913248
ICL1	-0.527572	-0.976166	0.108018	-0.0921525
STM1	-0.0131681	-0.203424	0.57928	-0.0948933
YOL106W	-0.594011	-0.531496	-0.105459	-0.0952239
YBR284W	-0.191887	-0.408014	-0.0913693	-0.0958104
YOL114C	-0.409443	-0.127808	-0.0619029	-0.0970785
YPK2	0.0118858	0.183819	-0.555964	-0.0973346
GLG2	-0.157676	-0.0841177	-0.35967	-0.0976777
BUD6	0.933485	0.762792	-0.294628	-0.0985071
DIG2	-0.470526	-0.521333	-0.354246	-0.0988445
ICE2	1.35745	1.46392	0.358272	-0.0992236
VPS62	0.182622	0.583916	-0.174469	-0.100214
RKR1	-0.442983	-0.0571526	-0.329201	-0.104212
SWF1	4.65755	3.84828	3.5975	-0.104469
HXT2	-0.374296	-0.476111	-0.652632	-0.106346
MYO4	-0.426422	-1.04618	-0.471113	-0.107086
MET2	0.271894	0.573774	-0.814571	-0.112057
KIN1	-0.602855	-0.445485	-0.165632	-0.112131
YOR248W	-0.716987	-0.280461	-0.0255817	-0.112515
TEA1	-0.121267	-0.265564	0.38194	-0.118273
YLR253W	-1.45282	-0.913994	-0.716777	-0.119189
YPL236C	0.897214	0.587123	0.265777	-0.119642
YBR206W	0.551888	0.680858	-0.028631	-0.119756
MUD1	-1.1487	-0.890771	-0.565137	-0.120846
STB4	-0.655368	-0.490328	-1.05704	-0.121178
MCA1	1.53298	1.34016	0.899135	-0.12141
HOP1	1.19256	1.35299	0.942138	-0.122841
CPR7	-0.487836	-0.726835	-0.0385818	-0.123639
YER121W	-0.152521	-0.352077	-0.14823	-0.123996
RBK1	0.149895	-0.283662	0.168268	-0.124264
NFU1	-0.388743	0.145695	0.0769409	-0.124387
RPL31B	0.210934	0.000415398	-0.548891	-0.125631
GAT4	-0.792013	-0.658313	-0.479246	-0.126212
RAD55	0.226553	0.344634	-1.202	-0.126439
ARL3	-1.62836	-1.11687	-0.431789	-0.126612
ERJ5	-0.177673	0.616751	-1.48096	-0.127967
SET5	-0.491563	-1.34607	-0.875809	-0.128496
FPK1	0.851122	0.676731	0.0512561	-0.12872
HSP82	1.09698	0.672446	0.508151	-0.128803
FIT2	-0.598913	-0.442156	-1.69746	-0.129221
YJL070C	-0.635873	-0.840359	-0.612645	-0.129293
YOR263C	0.393708	0.185787	0.177687	-0.129353
YGL034C	-1.30538	-0.944566	-0.903737	-0.130115
STP3	0.0775026	0.159954	-0.00153269	-0.13014
IRC4	-1.34047	-1.1714	-1.08472	-0.13087
NUP2	-0.335678	-0.184393	0.0552223	-0.131621
SIR1	-0.245717	-0.577997	-0.251245	-0.131713
TAT2	-0.392459	-0.279824	-0.576596	-0.133395
PMT3	0.137725	0.22789	0.747961	-0.133595
MFT1	-1.82873	-1.03677	-2.36102	-0.133636
AQR1	0.768026	1.03867	0.257048	-0.13457
RPL4A	-0.5338	-0.306695	-0.123934	-0.135048
FKH1	-0.682106	-0.916881	-0.416937	-0.135092
ARV1	-0.445858	0.510352	1.10574	-0.135378
YLL059C	-0.304423	-0.508206	-0.516345	-0.135681
YGL217C	0.489269	0.176233	0.693386	-0.137796
YLR012C	0.210828	-0.0771578	0.713475	-0.139348
SKS1	-1.1177	-1.88571	-1.04404	-0.139996
YGR176W	-0.63973	-0.445735	0.0521766	-0.140913
BNA4	0.0634547	0.0174529	0.257431	-0.141744
YLR041W	-0.0433056	-0.070786	0.330503	-0.143755
HAC1	0.707593	0.843738	0.208949	-0.143985
YER039C-A	-0.439534	-0.423672	-0.0873231	-0.144793
PES4	-0.593404	-0.831298	-0.105659	-0.146603
ENT5	-1.33994	-1.00859	-0.555837	-0.146698
COX5B	0.00287527	-0.0270383	0.0792024	-0.147018
AVT4	-1.19147	-0.830281	-1.06163	-0.148183
AAD6	-0.624137	-0.851964	-0.559895	-0.148966
SHO1	-0.590186	-0.857369	0.0773707	-0.150109
ABZ2	0.794515	1.114	0.665323	-0.150776
SAK1	0.736677	0.8206	0.379849	-0.151029
YBR063C	0.335628	0.222766	0.0724925	-0.152605
DSE4	-0.759246	-0.336577	-0.0022918	-0.152785
RPS4A	-0.693368	-0.460168	0.299583	-0.152991
SYN8	-0.913822	-0.636859	-0.28078	-0.153218
YGL230C	0.789757	0.684243	0.596426	-0.153963
MNE1	-0.632036	-1.99616	0.951679	-0.154259
YSY6	-0.333709	0.130074	-0.058639	-0.155258
YIL060W	-1.17897	-0.741046	-0.387117	-0.159909
PEX31	-0.38699	-0.29315	0.735235	-0.160246
YCR007C	0.406028	0.159544	1.28094	-0.160809
SKT5	0.017522	0.174025	0.335821	-0.162263
YCL049C	-0.412304	-0.396702	0.26569	-0.163166
YCL076W	0.982553	1.05205	0.566084	-0.164412
ERV29	-0.0656944	-0.00895703	-0.0302802	-0.164412
YMR244C-A	-0.578457	-0.586295	-0.104627	-0.165713
TIS11	0.525291	-0.432886	0.715372	-0.166028
NMA1	-0.313639	-0.230394	-0.207439	-0.167403
PRS4	0.185004	0.208986	-0.153388	-0.168236
YLR241W	-0.929834	-0.607944	-0.87072	-0.168518
RKM4	-0.520127	-0.121137	0.0137001	-0.16932
YNL296W	-0.806237	-0.505359	-0.835311	-0.170576
BIO3	-0.630406	0.203451	-0.761164	-0.170932
FPR3	-1.24116	-1.17063	-0.447577	-0.170968
GPT2	-0.221554	-0.647415	-0.568049	-0.171327
RDL1	-0.374361	-0.170444	-0.129633	-0.171578
ABZ1	-0.271069	-0.75384	-0.450869	-0.17167
RVS161	0.102157	0.0536808	-0.0697491	-0.176236
YMR135W-A	1.07486	1.03938	0.2482	-0.176862
HBS1	0.423547	-0.0640862	0.236857	-0.177855
CRT10	0.233091	0.481106	0.243721	-0.177898
YCR102C	-1.0625	-1.28981	-0.181191	-0.178332
GAL80	-0.978494	-1.23506	-0.275673	-0.179073
ALD5	-0.791065	-0.318249	0.0893702	-0.180154
COS111	0.707696	0.643868	-0.288608	-0.181364
APE4	0.301545	-0.386682	0.309398	-0.182009
KHA1	-1.21494	-0.899281	-1.08867	-0.182186
RPL9A	-0.497632	0.201167	0.662314	-0.185498
ECM11	-0.384528	-0.883669	-0.323938	-0.185601
YJL049W	-0.838716	-0.584317	-0.722322	-0.185652
YDL114W	-0.884872	-2.02204	-0.230541	-0.186144
IDP3	-0.113639	-0.0959928	0.24434	-0.187704
BBC1	-0.364575	-0.375136	-0.880968	-0.188142
TEL1	-0.262925	-0.671932	-0.0136853	-0.188795
YKR096W	-0.45083	-0.741116	0.231132	-0.189055
RIM20	-1.99344	-2.11256	-1.91229	-0.18992
HPA3	-0.929904	-1.19474	-0.503434	-0.191623
APA1	-0.584487	-0.950755	-0.796966	-0.192289
STI1	-0.0393612	-0.440529	-0.489987	-0.193074
ARR1	-0.0110093	0.0620739	0.470236	-0.193421
VPS30	-1.01742	-0.824879	-1.1749	-0.193705
ISY1	-1.13984	-0.761954	-0.98495	-0.193801
OCA4	-1.48541	-1.13808	-0.908311	-0.198884
BNI4	-0.376322	-0.0225765	-0.467759	-0.199702
YDR131C	-0.738468	-0.876528	-0.709048	-0.199971
PRM6	0.570478	1.21582	0.0809293	-0.199986
PGU1	-0.732137	-0.707805	-0.890622	-0.200411
RAD28	0.0992714	0.432092	-0.127832	-0.200865
YKR023W	0.797517	0.939185	0.545183	-0.204848
YPL168W	0.0241257	0.159948	-0.492609	-0.207416
HNT2	1.37952	1.35329	0.412917	-0.208167
RGD1	-0.846913	-0.515147	-0.108398	-0.208349
TDA5	-0.898215	-0.717566	-1.0812	-0.209421
PET10	1.27526	0.949108	0.256285	-0.209494
GYP5	-0.527828	-1.0745	-0.726051	-0.209722
YPL260W	-0.0621051	-0.17952	-0.0666895	-0.21041
ERF2	-0.130677	-0.0496993	-0.514808	-0.210746
YNL010W	-0.124568	-0.0779414	-0.394852	-0.211366
YBR259W	-0.193294	0.028789	-0.361913	-0.215958
PEX22	-0.0964505	-0.297529	-0.0618166	-0.216367
MBB1	-1.22056	-1.22772	-1.07728	-0.217691
GTR1	2.65209	2.04269	2.11357	-0.220109
SSH4	3.62686	3.08288	1.83716	-0.220413
YOR111W	-0.335309	-0.304459	-0.850342	-0.222444
RGI1	-0.662447	-0.763176	-0.610019	-0.223418
PHO2	-0.460878	-0.618495	-0.547005	-0.225605
UBP8	-0.57784	-0.483429	-0.969593	-0.227585
YSR3	-0.54461	-0.705751	-0.190988	-0.230908
GTO1	-0.00142512	-0.470786	-0.595197	-0.231016
QDR1	-0.666956	-1.2892	-0.70247	-0.233284
YDR149C	-0.223332	-0.280996	-0.796482	-0.234781
YKU80	-1.29924	-0.435196	-1.6954	-0.235199
MAD3	-0.8264	-0.357011	-0.277327	-0.23564
YGR266W	-0.836811	-0.462511	-0.554573	-0.237269
AYT1	-1.14306	-0.956086	-0.708574	-0.239819
YIL086C	0.871317	0.955575	0.594004	-0.240953
RXT3	1.16705	0.713062	0.481969	-0.241251
ASH1	0.658641	0.784096	0.442967	-0.242155
RPL1A	-0.172749	-0.514179	-0.88498	-0.242461
HPF1	2.01749	1.94102	0.936591	-0.242879
YMR086W	-0.510597	-1.35683	-0.801	-0.243512
NNK1	-0.272801	-0.344478	-0.527092	-0.243865
YJR120W	-1.15129	-1.16417	-0.318431	-0.246081
ADY4	-1.17276	-1.16403	-0.637376	-0.246637
SEO1	-1.15688	-1.03399	-0.431294	-0.246931
FTH1	-0.292646	-0.428142	0.112074	-0.247024
HRT3	-0.263488	-0.177593	0.202992	-0.2472
SPS100	-0.0982959	-0.413914	-0.129528	-0.247764
CLB2	0.884732	1.00033	0.982834	-0.248246
RRT12	-0.580491	-1.02573	-0.475067	-0.250549
YLR252W	0.00142497	0.454865	-0.533269	-0.252306
SDH2	-0.798028	-0.766638	0.1927	-0.25565
YBR116C	-0.627665	-0.412586	0.339069	-0.256275
ZDS1	-0.375219	-0.702567	-0.914691	-0.256743
RNQ1	1.13173	0.852932	0.503887	-0.257371
IGO2	0.123972	-0.227371	-0.613096	-0.257556
OCA2	-1.28696	-1.16218	-1.21316	-0.258565
DMA2	-0.449419	-1.09013	-0.650019	-0.25979
ASN2	-1.45997	-0.942145	-1.14479	-0.260099
MCR1	-0.684796	-0.736079	-0.882876	-0.261594
CSM4	-1.11914	-0.84746	-0.69094	-0.261683
OGG1	0.641875	0.385147	0.363037	-0.262322
YOR223W	-1.09722	-1.06993	-0.7862	-0.262899
LSB6	-0.679165	-0.717763	-0.395273	-0.263636
SPG4	-0.653344	-0.169433	0.152348	-0.264997
GEP7	-0.589396	-1.13443	-0.581957	-0.266746
OAC1	-0.928667	-0.742359	-1.233	-0.267012
YML122C	-0.42864	-0.647577	-0.512177	-0.267937
ELM1	-0.770317	0.186854	-0.822457	-0.268372
RTN2	1.15041	1.06755	0.472817	-0.269606
STV1	-1.13666	-0.856469	-0.466564	-0.272397
AHP1	-1.01429	-1.32713	-0.251902	-0.273469
STB3	0.501698	0.711971	-0.361822	-0.274086
SRS2	-0.972143	-0.504704	-0.368721	-0.274809
HEK2	-0.54255	-0.875129	-0.405561	-0.275058
YDL027C	0.578687	-0.19893	-0.120261	-0.277937
ADY2	-0.147002	-0.113703	-0.510525	-0.279239
YJL206C-A	-1.02139	-0.801113	-1.00415	-0.279485
GIP2	-0.878145	-1.06535	-0.479677	-0.280268
DLT1	-1.20396	-0.602273	-1.63442	-0.280762
PPS1	-0.83531	-0.587221	-0.673525	-0.281181
YDR102C	0.0460337	0.500355	-0.0474156	-0.283059
LDB18	-0.368349	-0.0679485	-0.1647	-0.283942
ERV25	-0.58963	-0.842885	-0.938997	-0.284466
PPM2	-0.976314	-0.857309	-0.409309	-0.286514
GAD1	-0.28833	-0.398993	0.201145	-0.287633
TAL1	-0.513439	-0.517395	0.24138	-0.288051
TRM7	-0.252368	-0.811714	-0.206596	-0.288161
TPM1	-0.273702	-0.213238	-0.18111	-0.289782
LSB3	-0.143511	-0.495579	-1.0624	-0.291895
SIZ1	-1.53982	-1.10923	-0.756417	-0.293365
TMN2	-0.607338	-0.742883	-0.422314	-0.293845
CTH1	-1.02383	-0.804129	-0.966167	-0.295341
MIS1	-0.307247	-0.687714	0.25254	-0.295976
HCS1	-0.526207	-0.801076	-0.364582	-0.296286
MDM10	-0.673236	-0.138981	-1.29322	-0.297075
YOR314W	-0.137927	0.0531012	-0.16833	-0.29912
YNL324W	-0.0213075	-0.387017	-0.39656	-0.29938
MOT3	0.049626	-0.294118	-0.872662	-0.30035
MTD1	-0.446423	-0.937704	-0.24385	-0.301267
PSH1	-1.05035	-0.963398	-0.0560305	-0.301454
COX17	-0.277882	-0.99503	0.0155831	-0.303228
AIM2	-0.538347	-0.661359	-0.284389	-0.304299
MIG3	-0.848878	-0.673182	-0.138987	-0.30724
CUE5	-0.792794	-0.568288	-0.712207	-0.307358
PSD1	0.280643	0.450765	0.222903	-0.30756
RPL18B	-0.833613	-1.12473	-0.737187	-0.307733
YLR042C	1.2	1.58074	0.48468	-0.308154
YOL087C	0.129718	0.0975452	-0.0908616	-0.308216
CIN8	-0.170457	-0.416597	-0.33809	-0.308255
RFS1	-0.663423	-1.05562	-0.865023	-0.309004
UBP2	-0.094084	-0.0869037	-0.57656	-0.309982
YER187W	-0.670103	-1.009	-0.799205	-0.310094
TFS1	-0.61474	-0.342307	-0.556237	-0.311029
SOL3	0.961775	1.02917	0.758152	-0.316507
YFR024C	-0.49357	-0.28223	-0.195547	-0.318092
YGL046W	-2.17856	-2.29593	-1.50294	-0.318156
[truncated: 1,515 more rows]
